# Supplementary material for: Comprehensive genome-wide identification of the NPF gene family and functional characterization of GmNPF6.8 regulating root development in soybean
Source: BMC Plant Biol. 2026 Mar 17;26:748. doi: 10.1186/s12870-026-08559-x (PMC13107649; doi:10.1186/s12870-026-08559-x)
Supplement: Supplementary file 2 — Supplementary Material 2. Supplementary Table S1: Information of 126 NPF genes identified in the Wm82.a4.v1 reference genome (V4). [file 12870_2026_8559_MOESM2_ESM.xlsx]

## Sheet: Sheet1
Supplemental Table S1. Information of 126 NPF genes identified in the Wm82.a4.v1 reference genome (V4).
Gene ID V4.1	Gene name	Gene ID V1.1	Chr	Number of Amino Acid/aa	Molecular Weight/Da	Theoretical pI	Instability Index	Aliphatic Index	Grand Average of Hydropathicity
Glyma.05G229700	GmNPF1.1	Glyma05g35590	Chr.05	573	64405.9	9.06	38.83	107.85	0.331
Glyma.08G037200	GmNPF1.2	Glyma08g04160	Chr.08	573	64500.1	9.29	37.37	108.32	0.331
Glyma.15G016900	GmNPF1.4	Glyma15g02000	Chr.15	584	64421.3	8.82	44.98	99.55	0.295
Glyma.15G017000	GmNPF1.5	Glyma15g02010	Chr.15	616	67561.4	9.19	41.62	100.05	0.147
Glyma.08G204000	GmNPF1.6	Glyma08g21810	Chr.08	610	66782.9	8.93	44.86	98.84	0.282
Glyma.07G018800	GmNPF1.7	Glyma07g02150	Chr.07	554	60790.8	9.26	40.09	100.02	0.273
Glyma.07G018700	GmNPF1.8	Glyma07g02140	Chr.07	611	67743.9	9.17	48.49	97.71	0.163
Glyma.08G203900	GmNPF1.9	Glyma08g21800	Chr.08	587	64674.7	9.18	44.41	101.04	0.273
Glyma.04G082700	GmNPF1.10	Glyma04g08770	Chr.04	568	62095.5	6.99	45.93	109.17	0.39
Glyma.17G194600	GmNPF1.11	Glyma17g27590	Chr.17	550	60762.3	5.19	41.66	101.38	0.185
Glyma.14G138200	GmNPF1.12	Glyma14g19010	Chr.14	585	64183.7	6.07	33.86	101.86	0.347
Glyma.17G189300	GmNPF1.13	Glyma17g25390	Chr.17	577	63132.5	6.07	33.88	100.54	0.409
Glyma.13G329500	GmNPF2.1	Glyma13g40450	Chr.13	541	59405.9	9.1	32.7	102.01	0.382
Glyma.05G030300	GmNPF2.2	Glyma05g01430	Chr.05	597	66576.5	8.95	34.33	103.94	0.273
Glyma.18G188900	GmNPF2.3	Glyma18g41140	Chr.18	582	65099.6	8.91	43.6	99.71	0.202
Glyma.17G096200	GmNPF2.4	Glyma17g10430	Chr.17	592	65488.8	9.08	32.02	99.63	0.318
Glyma.05G030600	GmNPF2.5	Glyma05g01450	Chr.05	597	66278.8	9.31	34.17	99.78	0.293
Glyma.05G030500	GmNPF2.6	Glyma05g01443	Chr.05	611	67905	8.94	35.48	101.01	0.215
Glyma.17G096300	GmNPF2.7	Glyma17g10441	Chr.17	612	68052.2	8.9	35.27	101	0.215
Glyma.05G030400	GmNPF2.8	Glyma05g01436	Chr.05	596	65924	9.14	35.37	101.58	0.291
Glyma.17G096400	GmNPF2.9	Glyma17g10450	Chr.17	605	66781.8	9.09	37.14	101.87	0.294
Glyma.02G022700	GmNPF2.10	Glyma02g02680	Chr.02	629	69815.6	8.59	37.64	92.69	0.162
Glyma.01G041400	GmNPF2.11	Glyma01g04830	Chr.01	620	68601.6	9.16	35.71	95.74	0.2
Glyma.18G127200	GmNPF2.12	Glyma18g16490	Chr.18	622	69284.9	9.25	35.92	99.79	0.257
Glyma.03G062600	GmNPF2.13	Glyma03g08916	Chr.03	115	12671	8.45	44.82	108.43	0.561
Glyma.18G127100	GmNPF2.14	Glyma18g16440	Chr.18	574	63729.3	6.4	43.24	101.93	0.303
Glyma.01G041450	GmNPF2.15	NA	Chr.01	188	20773.4	7.54	46.63	96.97	0.306
Glyma.01G081700	GmNPF3.1	Glyma01g20710	Chr.01	576	64134.7	8.81	28.43	100.43	0.237
Glyma.01G081600	GmNPF3.2	Glyma01g20700	Chr.01	576	63969.6	9.15	29.3	99.25	0.231
Glyma.03G123000	GmNPF3.3	Glyma03g27840	Chr.03	535	59652.9	7.96	35.99	108.22	0.319
Glyma.03G122900	GmNPF3.4	Glyma03g27830	Chr.03	615	68305.5	8.18	38.79	105.12	0.229
Glyma.19G126600	GmNPF3.5	Glyma19g30660	Chr.19	610	68420.3	6.9	38.99	98.48	0.067
Glyma.03G122500	GmNPF3.6	Glyma03g27800	Chr.03	610	68098.9	7.19	41.59	98	0.078
Glyma.17G001800	GmNPF4.1	Glyma17g00550	Chr.17	539	59687.6	9.02	41.77	102.06	0.367
Glyma.07G272600	GmNPF4.2	Glyma07g40250	Chr.07	567	62989.5	8.74	36.88	102.36	0.311
Glyma.12G163800	GmNPF4.3	Glyma12g28510	Chr.12	612	67509.9	8.2	39.9	94.17	0.241
Glyma.01G042100	GmNPF4.4	Glyma01g04900	Chr.01	579	63667.5	9.14	37.94	102.75	0.364
Glyma.02G022200	GmNPF4.5	Glyma02g02620	Chr.02	580	63782.4	9.09	40.15	100.21	0.309
Glyma.08G296000	GmNPF4.6	Glyma08g40730	Chr.08	594	64996.2	9.03	41.55	98.37	0.271
Glyma.08G296100	GmNPF4.7	Glyma08g40740	Chr.08	594	65014.2	9.09	43.21	99.83	0.293
Glyma.18G126500	GmNPF4.8	Glyma18g16370	Chr.18	585	64097.7	9.14	39.27	102.02	0.371
Glyma.05G029900	GmNPF4.9	Glyma05g01380	Chr.05	583	64129.2	8.92	35.15	97.55	0.377
Glyma.17G096800	GmNPF4.10	Glyma17g10500	Chr.17	582	63816	8.98	35.96	99.05	0.392
Glyma.06G036200	GmNPF4.11	Glyma06g03950	Chr.06	572	63386	9.02	29.12	100.58	0.383
Glyma.04G036100	GmNPF4.12	Glyma04g03850	Chr.04	612	67956.5	9.03	30.26	102.76	0.4
Glyma.10G142000	GmNPF4.13	Glyma10g28220	Chr.10	604	67751.5	8.05	35.06	96.49	0.138
Glyma.20G090400	GmNPF4.14	Glyma20g22200	Chr.20	601	67325.1	8.66	34.44	96.82	0.161
Glyma.19G224400	GmNPF4.15	Glyma19g41230	Chr.19	576	64049.6	9.15	31.49	97.31	0.247
Glyma.03G227500	GmNPF4.16	Glyma03g38640	Chr.03	576	64035.6	9.19	30.99	96.81	0.244
Glyma.17G043000	GmNPF4.17	Glyma17g04780	Chr.17	622	70104.1	9.06	33.57	105.59	0.284
Glyma.13G116900	GmNPF4.18	Glyma13g17730	Chr.13	590	66213.6	8.82	32.92	107.69	0.33
Glyma.13G223800	GmNPF4.19	Glyma13g29560	Chr.13	595	66228.7	7.94	39.62	106.87	0.388
Glyma.15G088200	GmNPF4.20	Glyma15g09450	Chr.15	599	66678.2	8.63	38.53	105.16	0.363
Glyma.08G120500	GmNPF4.21	Glyma08g12720	Chr.08	603	67288.7	7.59	35.52	106.4	0.343
Glyma.05G163000	GmNPF4.22	Glyma05g29550	Chr.05	606	67455.9	8.74	30.31	107.66	0.315
Glyma.06G145200	GmNPF5.2	Glyma06g15020	Chr.06	583	66162.4	9.43	35.51	94.97	0.207
Glyma.04G220700	GmNPF5.3	Glyma04g39870	Chr.04	583	65826	9.24	38	99.62	0.285
Glyma.02G259400	GmNPF5.4	Glyma02g42740	Chr.02	522	58399.2	9.22	33.87	105.69	0.288
Glyma.11G235200	GmNPF5.5	Glyma11g35890	Chr.11	587	65294.7	8.9	31.34	97.48	0.222
Glyma.18G021700	GmNPF5.6	Glyma18g02510	Chr.18	588	65344.8	9.14	29.31	99.12	0.235
Glyma.19G167000	GmNPF5.7	Glyma19g35020	Chr.19	604	67058.7	8.76	42.5	96.18	0.18
Glyma.03G165900	GmNPF5.8	Glyma03g32280	Chr.03	606	67315.4	8.89	35.04	100.56	0.226
Glyma.19G167100	GmNPF5.9	Glyma19g35030	Chr.19	522	58064.9	8.85	31.77	104.58	0.321
Glyma.02G003400	GmNPF5.10	Glyma02g00600	Chr.02	590	66032.4	9.07	29.35	107.86	0.285
Glyma.10G005300	GmNPF5.11	Glyma10g00800	Chr.10	590	65998.4	9.23	29.84	108.03	0.278
Glyma.10G005400	GmNPF5.12	Glyma10g00810	Chr.10	587	65585.7	9.3	27.83	104.63	0.274
Glyma.20G206300	GmNPF5.13	Glyma20g34870	Chr.20	594	66436.5	9.22	28.26	97.93	0.215
Glyma.10G183900	GmNPF5.14	Glyma10g32750	Chr.10	594	66484.6	9.18	29.52	96.95	0.197
Glyma.15G236100	GmNPF5.17	Glyma15g37760	Chr.15	576	63742	8.38	27.32	108.28	0.305
Glyma.13G197500	GmNPF5.18	Glyma13g26760	Chr.13	579	64357.6	7.36	29.48	106.56	0.266
Glyma.07G146600	GmNPF5.19	Glyma07g17700	Chr.07	449	50501.6	9.52	37.45	98.35	0.06
Glyma.18G189600	GmNPF5.20	Glyma18g41270	Chr.18	593	66495.7	8.73	36.51	101.92	0.259
Glyma.07G139100	GmNPF5.21	Glyma07g16740	Chr.07	593	66320.5	8.84	37.71	103.88	0.258
Glyma.03G072100	GmNPF5.22	Glyma03g17001	Chr.03	595	66106.3	8.99	29.99	106.64	0.269
Glyma.01G105000	GmNPF5.23	Glyma01g25890	Chr.01	594	66025.3	9.23	31.58	106.82	0.26
Glyma.11G224400	GmNPF5.24	Glyma11g34613	Chr.11	576	64441.3	9.39	34.98	103.4	0.272
Glyma.11G224200	GmNPF5.25	Glyma11g34600	Chr.11	580	64871.9	9.14	38.23	104.53	0.297
Glyma.18G034000	GmNPF5.26	Glyma18g03800	Chr.18	626	71006.3	9.12	30.5	102.89	0.204
Glyma.18G033900	GmNPF5.29	Glyma18g03790	Chr.18	586	66038.9	9.24	37.88	106.81	0.318
Glyma.11G223900	GmNPF5.30	Glyma11g34580	Chr.11	588	66437.8	9.18	40.31	99.63	0.211
Glyma.18G033800	GmNPF5.31	Glyma18g03780	Chr.18	593	66948.6	9.35	39.39	104.64	0.258
Glyma.18G033700	GmNPF5.32	Glyma18g03770	Chr.18	589	66119.8	9.17	37.64	105.7	0.3
Glyma.11G224500	GmNPF5.33	Glyma11g34620	Chr.11	584	65843.3	8.95	39.14	106.59	0.283
Glyma.13G068200	GmNPF5.36	Glyma13g04740	Chr.13	541	59810.8	9.29	37.7	95.86	0.256
Glyma.19G015800	GmNPF5.37	Glyma19g01880	Chr.19	540	60535.3	8.67	42.78	105.28	0.369
Glyma.12G001700	GmNPF5.38	Glyma12g00380	Chr.12	560	61976.9	5.73	41.43	102.39	0.365
Glyma.04G256300	GmNPF5.41	Glyma04g43550	Chr.04	563	62079.1	5.47	37.38	106.7	0.515
Glyma.03G064000	GmNPF5.42	Glyma03g09207	Chr.03	597	67727.2	5.84	40.83	92.26	0.047
Glyma.11G224233	GmNPF5.43	NA	Chr.11	580	64984.9	9.3	36.14	102.52	0.249
Glyma.11G224266	GmNPF5.44	NA	Chr.11	473	52923	9.6	38.38	105.92	0.251
Glyma.11G224000	GmNPF5.45	NA	Chr.11	168	18919.3	10.04	60.53	107.98	0.183
Glyma.18G299200	GmNPF6.3	Glyma18g53710	Chr.18	631	69994.2	9.11	35.1	95.1	0.272
Glyma.17G115300	GmNPF6.4	Glyma17g12420	Chr.17	585	64272.2	9.28	35.44	96.03	0.343
Glyma.13G167700	GmNPF6.5	Glyma13g23680	Chr.13	581	64062	9.42	38.23	96.7	0.315
Glyma.05G056900	GmNPF6.6	Glyma05g04350	Chr.05	485	55240	9.36	35.21	103.11	0.291
Glyma.17G139400	GmNPF6.7	Glyma17g14830	Chr.17	594	66144.5	9.41	34.33	97.68	0.248
Glyma.01G210500	GmNPF6.8	Glyma01g41930	Chr.01	586	64804.9	9.3	31.84	96.84	0.255
Glyma.11G031500	GmNPF6.9	Glyma11g03430	Chr.11	586	64830	9.11	35.83	97.01	0.275
Glyma.02G269700	GmNPF6.10	Glyma02g43740	Chr.02	588	64581.6	9.39	28.7	105.56	0.337
Glyma.14G047200	GmNPF6.11	Glyma14g05170	Chr.14	587	64469.5	9.28	30.74	106.93	0.343
Glyma.08G361300	GmNPF7.1	Glyma08g47640	Chr.08	599	66496.9	6.21	28.05	94.69	0.206
Glyma.18G300400	GmNPF7.2	Glyma18g53850	Chr.18	592	65418.7	7.89	23.77	96.79	0.259
Glyma.20G247400	GmNPF7.3	Glyma20g39150	Chr.20	603	66536.1	7.88	32.24	92.47	0.217
Glyma.10G296600	GmNPF7.4	Glyma10g44320	Chr.10	602	66606.2	8.16	34.49	93.75	0.229
Glyma.18G260000	GmNPF7.5	Glyma18g49470	Chr.18	597	66783.4	5.85	30.25	96.18	0.244
Glyma.09G237600	GmNPF7.6	Glyma09g37220	Chr.09	598	66819.5	6.34	30.26	97.34	0.247
Glyma.18G097800	GmNPF7.7	Glyma18g11338	Chr.18	138	16099.8	9.69	21.94	68.55	-0.327
Glyma.18G259900	GmNPF7.9	Glyma18g49460	Chr.18	597	66094.8	7.85	29.62	97.82	0.245
Glyma.09G237700	GmNPF7.10	Glyma09g37230	Chr.09	597	66278.2	8.93	25.95	96.52	0.234
Glyma.17G153300	GmNPF7.11	Glyma17g16410	Chr.17	597	66295.9	8.13	26.85	97.17	0.248
Glyma.05G070600	GmNPF7.12	Glyma05g06130	Chr.05	598	66205.8	8.66	27.11	95.55	0.241
Glyma.01G200100	GmNPF7.13	Glyma01g40850	Chr.01	596	66342.8	8.3	32.12	95.22	0.221
Glyma.11G042000	GmNPF7.14	Glyma11g04500	Chr.11	596	66347.9	8.41	33.14	95.55	0.234
Glyma.01G112500	GmNPF8.1	Glyma01g27490	Chr.01	576	64464.6	8.65	28.86	95.47	0.179
Glyma.07G145900	GmNPF8.2	Glyma07g17640	Chr.07	568	63217.4	9.03	22.28	99.05	0.233
Glyma.11G176800	GmNPF8.3	Glyma11g23370	Chr.11	572	63970.2	8.29	26.67	97.5	0.235
Glyma.18G064900	GmNPF8.4	Glyma18g07220	Chr.18	572	63779.8	8.11	26.62	96.84	0.224
Glyma.14G191300	GmNPF8.5	Glyma14g37020	Chr.14	571	63393.2	8.11	30.75	96.27	0.174
Glyma.02G224600	GmNPF8.6	Glyma02g38970	Chr.02	573	63874.8	8.34	30.34	97.14	0.175
Glyma.05G136200	GmNPF8.7	Glyma05g26670	Chr.05	584	64368.5	6.19	33.25	94.54	0.249
Glyma.08G091600	GmNPF8.8	Glyma08g09680	Chr.08	584	64526.5	6.19	31.77	93.18	0.229
Glyma.05G136300	GmNPF8.9	Glyma05g26680	Chr.05	585	64913.6	6.26	30.28	99.18	0.313
Glyma.05G136400	GmNPF8.11	Glyma05g26690	Chr.05	565	62598.9	8.16	29.88	101.12	0.346
Glyma.08G148000	GmNPF8.12	Glyma08g15670	Chr.08	585	64833.3	6.83	32.22	100.14	0.304
Glyma.05G061000	GmNPF8.14	NA	Chr.05	507	56157.8	7.87	32.31	99.53	0.438
Glyma.08G091651	GmNPF8.15	NA	Chr.08	206	22619.4	5.85	33.17	101.8	0.542
