# Supplementary material for: Comprehensive genome-wide identification of the NPF gene family and functional characterization of GmNPF6.8 regulating root development in soybean
Source: BMC Plant Biol. 2026 Mar 17;26:748. doi: 10.1186/s12870-026-08559-x (PMC13107649; doi:10.1186/s12870-026-08559-x)
Supplement: Supplementary file 3 — Supplementary Material 3. Supplementary Table S2: Gene density of each Chromosome of the soybean genome. [file 12870_2026_8559_MOESM3_ESM.xlsx]

## Sheet: Sheet1
Supplemental Table S2. Gene density of each Chromosome of the soybean genome.
Chromosome	Genetic interval starting position (bp)	Genetic interval ending position (bp)	Gene number
Chr.01	0	100000	9
Chr.01	100000	200000	2
Chr.01	200000	300000	14
Chr.01	300000	400000	18
Chr.01	400000	500000	12
Chr.01	500000	600000	10
Chr.01	600000	700000	9
Chr.01	700000	800000	12
Chr.01	800000	900000	9
Chr.01	900000	1000000	12
Chr.01	1000000	1100000	13
Chr.01	1100000	1200000	8
Chr.01	1200000	1300000	9
Chr.01	1300000	1400000	8
Chr.01	1400000	1500000	5
Chr.01	1500000	1600000	16
Chr.01	1600000	1700000	10
Chr.01	1700000	1800000	11
Chr.01	1800000	1900000	7
Chr.01	1900000	2000000	5
Chr.01	2000000	2100000	9
Chr.01	2100000	2200000	10
Chr.01	2200000	2300000	9
Chr.01	2300000	2400000	8
Chr.01	2400000	2500000	9
Chr.01	2500000	2600000	7
Chr.01	2600000	2700000	4
Chr.01	2700000	2800000	11
Chr.01	2800000	2900000	13
Chr.01	2900000	3000000	7
Chr.01	3000000	3100000	8
Chr.01	3100000	3200000	14
Chr.01	3200000	3300000	7
Chr.01	3300000	3400000	7
Chr.01	3400000	3500000	9
Chr.01	3500000	3600000	13
Chr.01	3600000	3700000	9
Chr.01	3700000	3800000	8
Chr.01	3800000	3900000	7
Chr.01	3900000	4000000	10
Chr.01	4000000	4100000	8
Chr.01	4100000	4200000	6
Chr.01	4200000	4300000	8
Chr.01	4300000	4400000	13
Chr.01	4400000	4500000	7
Chr.01	4500000	4600000	2
Chr.01	4600000	4700000	10
Chr.01	4700000	4800000	7
Chr.01	4800000	4900000	6
Chr.01	4900000	5000000	4
Chr.01	5000000	5100000	4
Chr.01	5100000	5200000	2
Chr.01	5200000	5300000	5
Chr.01	5300000	5400000	9
Chr.01	5400000	5500000	4
Chr.01	5500000	5600000	8
Chr.01	5600000	5700000	7
Chr.01	5700000	5800000	4
Chr.01	5800000	5900000	5
Chr.01	5900000	6000000	3
Chr.01	6000000	6100000	5
Chr.01	6200000	6300000	2
Chr.01	6300000	6400000	5
Chr.01	6400000	6500000	3
Chr.01	6500000	6600000	2
Chr.01	6600000	6700000	2
Chr.01	6700000	6800000	4
Chr.01	6800000	6900000	2
Chr.01	6900000	7000000	5
Chr.01	7000000	7100000	7
Chr.01	7100000	7200000	5
Chr.01	7200000	7300000	8
Chr.01	7300000	7400000	2
Chr.01	7400000	7500000	1
Chr.01	7500000	7600000	5
Chr.01	7600000	7700000	7
Chr.01	7700000	7800000	8
Chr.01	7800000	7900000	2
Chr.01	7900000	8000000	1
Chr.01	8000000	8100000	1
Chr.01	8100000	8200000	1
Chr.01	8200000	8300000	1
Chr.01	8300000	8400000	5
Chr.01	8400000	8500000	3
Chr.01	8500000	8600000	3
Chr.01	8600000	8700000	6
Chr.01	8700000	8800000	2
Chr.01	8800000	8900000	2
Chr.01	8900000	9000000	3
Chr.01	9000000	9100000	3
Chr.01	9100000	9200000	1
Chr.01	9200000	9300000	3
Chr.01	9300000	9400000	1
Chr.01	9400000	9500000	1
Chr.01	9600000	9700000	3
Chr.01	9800000	9900000	1
Chr.01	9900000	10000000	2
Chr.01	10000000	10100000	4
Chr.01	10100000	10200000	2
Chr.01	10300000	10400000	3
Chr.01	10500000	10600000	1
Chr.01	10600000	10700000	1
Chr.01	10700000	10800000	1
Chr.01	10900000	11000000	4
Chr.01	11000000	11100000	2
Chr.01	11100000	11200000	1
Chr.01	11200000	11300000	2
Chr.01	11300000	11400000	2
Chr.01	11400000	11500000	1
Chr.01	11500000	11600000	3
Chr.01	11600000	11700000	3
Chr.01	11700000	11800000	6
Chr.01	11800000	11900000	1
Chr.01	11900000	12000000	1
Chr.01	12000000	12100000	2
Chr.01	12500000	12600000	2
Chr.01	12600000	12700000	1
Chr.01	12700000	12800000	2
Chr.01	12800000	12900000	4
Chr.01	12900000	13000000	1
Chr.01	13000000	13100000	2
Chr.01	13300000	13400000	3
Chr.01	13400000	13500000	3
Chr.01	16200000	16300000	1
Chr.01	16000000	16100000	1
Chr.01	15900000	16000000	2
Chr.01	15400000	15500000	1
Chr.01	15300000	15400000	2
Chr.01	14100000	14200000	2
Chr.01	14300000	14400000	1
Chr.01	16600000	16700000	2
Chr.01	16900000	17000000	2
Chr.01	17000000	17100000	2
Chr.01	17100000	17200000	2
Chr.01	17200000	17300000	1
Chr.01	17300000	17400000	1
Chr.01	17600000	17700000	1
Chr.01	17900000	18000000	1
Chr.01	18200000	18300000	1
Chr.01	18400000	18500000	1
Chr.01	18600000	18700000	1
Chr.01	18800000	18900000	2
Chr.01	18900000	19000000	1
Chr.01	19100000	19200000	1
Chr.01	19300000	19400000	1
Chr.01	19600000	19700000	1
Chr.01	19700000	19800000	1
Chr.01	19800000	19900000	1
Chr.01	20000000	20100000	2
Chr.01	20100000	20200000	2
Chr.01	20200000	20300000	1
Chr.01	20500000	20600000	3
Chr.01	20700000	20800000	5
Chr.01	20800000	20900000	1
Chr.01	21100000	21200000	1
Chr.01	21300000	21400000	3
Chr.01	21400000	21500000	1
Chr.01	21700000	21800000	1
Chr.01	21900000	22000000	1
Chr.01	22000000	22100000	1
Chr.01	22100000	22200000	2
Chr.01	22500000	22600000	1
Chr.01	22700000	22800000	1
Chr.01	22900000	23000000	2
Chr.01	23000000	23100000	1
Chr.01	23100000	23200000	2
Chr.01	23300000	23400000	2
Chr.01	23400000	23500000	1
Chr.01	23600000	23700000	2
Chr.01	23700000	23800000	2
Chr.01	23800000	23900000	1
Chr.01	23900000	24000000	1
Chr.01	24000000	24100000	4
Chr.01	24100000	24200000	3
Chr.01	24200000	24300000	2
Chr.01	24300000	24400000	4
Chr.01	24400000	24500000	1
Chr.01	24500000	24600000	2
Chr.01	24600000	24700000	1
Chr.01	24700000	24800000	2
Chr.01	24800000	24900000	2
Chr.01	24900000	25000000	1
Chr.01	25000000	25100000	1
Chr.01	25100000	25200000	2
Chr.01	25200000	25300000	3
Chr.01	25300000	25400000	2
Chr.01	25400000	25500000	2
Chr.01	25500000	25600000	1
Chr.01	25600000	25700000	1
Chr.01	25700000	25800000	1
Chr.01	25800000	25900000	1
Chr.01	25900000	26000000	1
Chr.01	26100000	26200000	1
Chr.01	26200000	26300000	2
Chr.01	26300000	26400000	4
Chr.01	26400000	26500000	1
Chr.01	26600000	26700000	3
Chr.01	26700000	26800000	3
Chr.01	26800000	26900000	1
Chr.01	26900000	27000000	4
Chr.01	27000000	27100000	4
Chr.01	27100000	27200000	3
Chr.01	27200000	27300000	3
Chr.01	27300000	27400000	5
Chr.01	27400000	27500000	2
Chr.01	27500000	27600000	2
Chr.01	27600000	27700000	3
Chr.01	27900000	28000000	3
Chr.01	28000000	28100000	2
Chr.01	28100000	28200000	2
Chr.01	28200000	28300000	2
Chr.01	28300000	28400000	2
Chr.01	28400000	28500000	2
Chr.01	28600000	28700000	2
Chr.01	28700000	28800000	1
Chr.01	28800000	28900000	2
Chr.01	29100000	29200000	2
Chr.01	29200000	29300000	1
Chr.01	29300000	29400000	3
Chr.01	30500000	30600000	1
Chr.01	31000000	31100000	1
Chr.01	30400000	30500000	2
Chr.01	31200000	31300000	1
Chr.01	31500000	31600000	2
Chr.01	30300000	30400000	2
Chr.01	30100000	30200000	1
Chr.01	30000000	30100000	2
Chr.01	29800000	29900000	2
Chr.01	29600000	29700000	1
Chr.01	29400000	29500000	1
Chr.01	31800000	31900000	1
Chr.01	31900000	32000000	2
Chr.01	32100000	32200000	3
Chr.01	32300000	32400000	1
Chr.01	32500000	32600000	2
Chr.01	32600000	32700000	3
Chr.01	32700000	32800000	1
Chr.01	32800000	32900000	1
Chr.01	33100000	33200000	1
Chr.01	33200000	33300000	3
Chr.01	33300000	33400000	1
Chr.01	33400000	33500000	1
Chr.01	33500000	33600000	2
Chr.01	33600000	33700000	3
Chr.01	33700000	33800000	2
Chr.01	33800000	33900000	2
Chr.01	33900000	34000000	5
Chr.01	34000000	34100000	2
Chr.01	34100000	34200000	5
Chr.01	34200000	34300000	1
Chr.01	34400000	34500000	2
Chr.01	34500000	34600000	1
Chr.01	34600000	34700000	3
Chr.01	34700000	34800000	3
Chr.01	34900000	35000000	2
Chr.01	35000000	35100000	3
Chr.01	35100000	35200000	2
Chr.01	35200000	35300000	1
Chr.01	35600000	35700000	2
Chr.01	35700000	35800000	2
Chr.01	35800000	35900000	3
Chr.01	35900000	36000000	1
Chr.01	36000000	36100000	1
Chr.01	36100000	36200000	3
Chr.01	36200000	36300000	3
Chr.01	36300000	36400000	1
Chr.01	36400000	36500000	2
Chr.01	36600000	36700000	1
Chr.01	36700000	36800000	1
Chr.01	36800000	36900000	2
Chr.01	36900000	37000000	1
Chr.01	37000000	37100000	4
Chr.01	37200000	37300000	1
Chr.01	37300000	37400000	4
Chr.01	37400000	37500000	4
Chr.01	37500000	37600000	3
Chr.01	37600000	37700000	1
Chr.01	37700000	37800000	3
Chr.01	37800000	37900000	5
Chr.01	37900000	38000000	4
Chr.01	38000000	38100000	3
Chr.01	38100000	38200000	4
Chr.01	38200000	38300000	3
Chr.01	38300000	38400000	3
Chr.01	38400000	38500000	1
Chr.01	38500000	38600000	1
Chr.01	38600000	38700000	3
Chr.01	38800000	38900000	1
Chr.01	38900000	39000000	1
Chr.01	39100000	39200000	2
Chr.01	39200000	39300000	3
Chr.01	39300000	39400000	1
Chr.01	39400000	39500000	1
Chr.01	39500000	39600000	1
Chr.01	39800000	39900000	2
Chr.01	39900000	40000000	1
Chr.01	40100000	40200000	5
Chr.01	40200000	40300000	2
Chr.01	40300000	40400000	2
Chr.01	40500000	40600000	3
Chr.01	40600000	40700000	3
Chr.01	40700000	40800000	3
Chr.01	40900000	41000000	1
Chr.01	41000000	41100000	2
Chr.01	41100000	41200000	3
Chr.01	41200000	41300000	3
Chr.01	41300000	41400000	2
Chr.01	41400000	41500000	3
Chr.01	41500000	41600000	2
Chr.01	41700000	41800000	2
Chr.01	41800000	41900000	4
Chr.01	41900000	42000000	3
Chr.01	42000000	42100000	3
Chr.01	42100000	42200000	2
Chr.01	42400000	42500000	1
Chr.01	42500000	42600000	1
Chr.01	42600000	42700000	3
Chr.01	42800000	42900000	1
Chr.01	42900000	43000000	6
Chr.01	43000000	43100000	3
Chr.01	43100000	43200000	4
Chr.01	43300000	43400000	1
Chr.01	43400000	43500000	2
Chr.01	43500000	43600000	1
Chr.01	43600000	43700000	3
Chr.01	43800000	43900000	3
Chr.01	43900000	44000000	3
Chr.01	44000000	44100000	5
Chr.01	44100000	44200000	4
Chr.01	44200000	44300000	1
Chr.01	44300000	44400000	2
Chr.01	44400000	44500000	1
Chr.01	44500000	44600000	8
Chr.01	44600000	44700000	3
Chr.01	44700000	44800000	2
Chr.01	44800000	44900000	2
Chr.01	44900000	45000000	3
Chr.01	45000000	45100000	3
Chr.01	45100000	45200000	6
Chr.01	45200000	45300000	2
Chr.01	45300000	45400000	3
Chr.01	45400000	45500000	3
Chr.01	45500000	45600000	4
Chr.01	45600000	45700000	3
Chr.01	45700000	45800000	4
Chr.01	45800000	45900000	5
Chr.01	45900000	46000000	3
Chr.01	46000000	46100000	3
Chr.01	46100000	46200000	1
Chr.01	46200000	46300000	2
Chr.01	46300000	46400000	7
Chr.01	46400000	46500000	5
Chr.01	46500000	46600000	3
Chr.01	46600000	46700000	5
Chr.01	46700000	46800000	4
Chr.01	46800000	46900000	5
Chr.01	46900000	47000000	4
Chr.01	47000000	47100000	1
Chr.01	47100000	47200000	3
Chr.01	47200000	47300000	4
Chr.01	47300000	47400000	3
Chr.01	47400000	47500000	2
Chr.01	47500000	47600000	3
Chr.01	47600000	47700000	5
Chr.01	47700000	47800000	5
Chr.01	47800000	47900000	6
Chr.01	47900000	48000000	4
Chr.01	48000000	48100000	2
Chr.01	48100000	48200000	1
Chr.01	48200000	48300000	1
Chr.01	48300000	48400000	3
Chr.01	48400000	48500000	3
Chr.01	48500000	48600000	4
Chr.01	48600000	48700000	2
Chr.01	48700000	48800000	7
Chr.01	48800000	48900000	6
Chr.01	48900000	49000000	4
Chr.01	49000000	49100000	4
Chr.01	49100000	49200000	6
Chr.01	49200000	49300000	9
Chr.01	49300000	49400000	2
Chr.01	49400000	49500000	4
Chr.01	49500000	49600000	4
Chr.01	49600000	49700000	11
Chr.01	49700000	49800000	6
Chr.01	49800000	49900000	15
Chr.01	49900000	50000000	13
Chr.01	50000000	50100000	6
Chr.01	50100000	50200000	5
Chr.01	50200000	50300000	13
Chr.01	50300000	50400000	12
Chr.01	50400000	50500000	9
Chr.01	50500000	50600000	7
Chr.01	50600000	50700000	7
Chr.01	50700000	50800000	13
Chr.01	50800000	50900000	8
Chr.01	50900000	51000000	10
Chr.01	51000000	51100000	13
Chr.01	51100000	51200000	15
Chr.01	51200000	51300000	13
Chr.01	51300000	51400000	12
Chr.01	51400000	51500000	6
Chr.01	51500000	51600000	8
Chr.01	51600000	51700000	13
Chr.01	51700000	51800000	10
Chr.01	51800000	51900000	12
Chr.01	51900000	52000000	9
Chr.01	52000000	52100000	11
Chr.01	52100000	52200000	13
Chr.01	52200000	52300000	15
Chr.01	52300000	52400000	11
Chr.01	52400000	52500000	12
Chr.01	52500000	52600000	11
Chr.01	52600000	52700000	13
Chr.01	52700000	52800000	8
Chr.01	52800000	52900000	15
Chr.01	52900000	53000000	15
Chr.01	53000000	53100000	9
Chr.01	53100000	53200000	10
Chr.01	53200000	53300000	12
Chr.01	53300000	53400000	12
Chr.01	53400000	53500000	9
Chr.01	53500000	53600000	15
Chr.01	53600000	53700000	10
Chr.01	53700000	53800000	14
Chr.01	53800000	53900000	9
Chr.01	53900000	54000000	14
Chr.01	54000000	54100000	12
Chr.01	54100000	54200000	9
Chr.01	54200000	54300000	14
Chr.01	54300000	54400000	11
Chr.01	54400000	54500000	12
Chr.01	54500000	54600000	15
Chr.01	54600000	54700000	16
Chr.01	54700000	54800000	9
Chr.01	54800000	54900000	13
Chr.01	54900000	55000000	13
Chr.01	55000000	55100000	15
Chr.01	55100000	55200000	11
Chr.01	55200000	55300000	14
Chr.01	55300000	55400000	9
Chr.01	55400000	55500000	12
Chr.01	55500000	55600000	12
Chr.01	55600000	55700000	14
Chr.01	55700000	55800000	13
Chr.01	55800000	55900000	16
Chr.01	55900000	56000000	14
Chr.01	56000000	56100000	13
Chr.01	56100000	56200000	13
Chr.01	56200000	56300000	11
Chr.01	56300000	56400000	12
Chr.01	56400000	56500000	12
Chr.01	56500000	56600000	14
Chr.01	56600000	56700000	10
Chr.01	56700000	56800000	16
Chr.01	56800000	56900000	16
Chr.01	56900000	57000000	20
Chr.01	57000000	57100000	13
Chr.01	57100000	57200000	15
Chr.01	57200000	57300000	16
Chr.01	57300000	57400000	20
Chr.01	57400000	57500000	15
Chr.01	57500000	57600000	11
Chr.01	57600000	57700000	14
Chr.01	57700000	57800000	21
Chr.01	57800000	57900000	9
Chr.01	57900000	57925205	1
Chr.02	0	100000	10
Chr.02	100000	200000	8
Chr.02	200000	300000	9
Chr.02	300000	400000	10
Chr.02	400000	500000	11
Chr.02	500000	600000	10
Chr.02	600000	700000	9
Chr.02	700000	800000	12
Chr.02	800000	900000	15
Chr.02	900000	1000000	15
Chr.02	1000000	1100000	16
Chr.02	1100000	1200000	13
Chr.02	1200000	1300000	12
Chr.02	1300000	1400000	13
Chr.02	1400000	1500000	14
Chr.02	1500000	1600000	17
Chr.02	1600000	1700000	5
Chr.02	1700000	1800000	8
Chr.02	1800000	1900000	16
Chr.02	1900000	2000000	6
Chr.02	2000000	2100000	10
Chr.02	2100000	2200000	15
Chr.02	2200000	2300000	9
Chr.02	2300000	2400000	10
Chr.02	2400000	2500000	10
Chr.02	2500000	2600000	10
Chr.02	2600000	2700000	9
Chr.02	2700000	2800000	11
Chr.02	2800000	2900000	12
Chr.02	2900000	3000000	8
Chr.02	3000000	3100000	9
Chr.02	3100000	3200000	12
Chr.02	3200000	3300000	12
Chr.02	3300000	3400000	9
Chr.02	3400000	3500000	8
Chr.02	3500000	3600000	11
Chr.02	3600000	3700000	7
Chr.02	3700000	3800000	8
Chr.02	3800000	3900000	10
Chr.02	3900000	4000000	13
Chr.02	4000000	4100000	14
Chr.02	4100000	4200000	16
Chr.02	4200000	4300000	11
Chr.02	4300000	4400000	12
Chr.02	4400000	4500000	15
Chr.02	15400000	15500000	10
Chr.02	4500000	4600000	11
Chr.02	4600000	4700000	6
Chr.02	4700000	4800000	11
Chr.02	4800000	4900000	16
Chr.02	4900000	5000000	14
Chr.02	5000000	5100000	12
Chr.02	5100000	5200000	13
Chr.02	5200000	5300000	9
Chr.02	5300000	5400000	9
Chr.02	5400000	5500000	10
Chr.02	5500000	5600000	17
Chr.02	5600000	5700000	13
Chr.02	5700000	5800000	15
Chr.02	5800000	5900000	12
Chr.02	5900000	6000000	15
Chr.02	6000000	6100000	11
Chr.02	6100000	6200000	10
Chr.02	6200000	6300000	15
Chr.02	6300000	6400000	15
Chr.02	6400000	6500000	11
Chr.02	6500000	6600000	8
Chr.02	6600000	6700000	19
Chr.02	6700000	6800000	13
Chr.02	6800000	6900000	12
Chr.02	6900000	7000000	11
Chr.02	7000000	7100000	8
Chr.02	7100000	7200000	9
Chr.02	7200000	7300000	11
Chr.02	7300000	7400000	14
Chr.02	7400000	7500000	12
Chr.02	7500000	7600000	9
Chr.02	7600000	7700000	6
Chr.02	7700000	7800000	7
Chr.02	7800000	7900000	11
Chr.02	7900000	8000000	6
Chr.02	8000000	8100000	8
Chr.02	8100000	8200000	8
Chr.02	8200000	8300000	8
Chr.02	8300000	8400000	6
Chr.02	8400000	8500000	10
Chr.02	8500000	8600000	5
Chr.02	8600000	8700000	13
Chr.02	8700000	8800000	6
Chr.02	8800000	8900000	2
Chr.02	8900000	9000000	3
Chr.02	9000000	9100000	2
Chr.02	9100000	9200000	5
Chr.02	9200000	9300000	3
Chr.02	9300000	9400000	7
Chr.02	9400000	9500000	11
Chr.02	9500000	9600000	6
Chr.02	9600000	9700000	11
Chr.02	9700000	9800000	8
Chr.02	9800000	9900000	6
Chr.02	9900000	10000000	10
Chr.02	10000000	10100000	6
Chr.02	10100000	10200000	10
Chr.02	10200000	10300000	9
Chr.02	10300000	10400000	8
Chr.02	10400000	10500000	11
Chr.02	10500000	10600000	3
Chr.02	10600000	10700000	12
Chr.02	10700000	10800000	5
Chr.02	10800000	10900000	10
Chr.02	10900000	11000000	5
Chr.02	11000000	11100000	12
Chr.02	11100000	11200000	7
Chr.02	11200000	11300000	8
Chr.02	11300000	11400000	13
Chr.02	13500000	13600000	7
Chr.02	13600000	13700000	7
Chr.02	13900000	14000000	4
Chr.02	11400000	11500000	9
Chr.02	11500000	11600000	9
Chr.02	11600000	11700000	5
Chr.02	11700000	11800000	5
Chr.02	11800000	11900000	8
Chr.02	11900000	12000000	4
Chr.02	12000000	12100000	6
Chr.02	12100000	12200000	10
Chr.02	12200000	12300000	7
Chr.02	12300000	12400000	8
Chr.02	12400000	12500000	4
Chr.02	12500000	12600000	6
Chr.02	12700000	12800000	6
Chr.02	12800000	12900000	9
Chr.02	12900000	13000000	5
Chr.02	13000000	13100000	7
Chr.02	13100000	13200000	4
Chr.02	13400000	13500000	2
Chr.02	14000000	14100000	6
Chr.02	14100000	14200000	9
Chr.02	14200000	14300000	10
Chr.02	14300000	14400000	8
Chr.02	14400000	14500000	8
Chr.02	14500000	14600000	10
Chr.02	14600000	14700000	9
Chr.02	14700000	14800000	9
Chr.02	14800000	14900000	8
Chr.02	14900000	15000000	16
Chr.02	15000000	15100000	14
Chr.02	15100000	15200000	10
Chr.02	15200000	15300000	11
Chr.02	15300000	15400000	10
Chr.02	15500000	15600000	12
Chr.02	15600000	15700000	9
Chr.02	15700000	15800000	14
Chr.02	15800000	15900000	10
Chr.02	15900000	16000000	11
Chr.02	16000000	16100000	14
Chr.02	16100000	16200000	9
Chr.02	16200000	16300000	12
Chr.02	16300000	16400000	10
Chr.02	16500000	16600000	1
Chr.02	16700000	16800000	1
Chr.02	16900000	17000000	1
Chr.02	17000000	17100000	2
Chr.02	17100000	17200000	1
Chr.02	17200000	17300000	5
Chr.02	17300000	17400000	2
Chr.02	17400000	17500000	2
Chr.02	17500000	17600000	3
Chr.02	17600000	17700000	1
Chr.02	17700000	17800000	6
Chr.02	17800000	17900000	1
Chr.02	18000000	18100000	4
Chr.02	18100000	18200000	4
Chr.02	18200000	18300000	1
Chr.02	18500000	18600000	3
Chr.02	18700000	18800000	1
Chr.02	18900000	19000000	1
Chr.02	19100000	19200000	6
Chr.02	19600000	19700000	1
Chr.02	20100000	20200000	3
Chr.02	20700000	20800000	1
Chr.02	21400000	21500000	2
Chr.02	21600000	21700000	1
Chr.02	21800000	21900000	1
Chr.02	22000000	22100000	1
Chr.02	22400000	22500000	4
Chr.02	22600000	22700000	2
Chr.02	22800000	22900000	2
Chr.02	23200000	23300000	1
Chr.02	23500000	23600000	2
Chr.02	23600000	23700000	1
Chr.02	24000000	24100000	1
Chr.02	24400000	24500000	1
Chr.02	24600000	24700000	1
Chr.02	25000000	25100000	2
Chr.02	25200000	25300000	1
Chr.02	25300000	25400000	1
Chr.02	25700000	25800000	1
Chr.02	26000000	26100000	2
Chr.02	26100000	26200000	3
Chr.02	26300000	26400000	1
Chr.02	26400000	26500000	1
Chr.02	26600000	26700000	1
Chr.02	26800000	26900000	1
Chr.02	27000000	27100000	2
Chr.02	27100000	27200000	1
Chr.02	27400000	27500000	3
Chr.02	27600000	27700000	1
Chr.02	27700000	27800000	6
Chr.02	27800000	27900000	5
Chr.02	27900000	28000000	3
Chr.02	28000000	28100000	3
Chr.02	28100000	28200000	2
Chr.02	28200000	28300000	1
Chr.02	28300000	28400000	1
Chr.02	28400000	28500000	2
Chr.02	28500000	28600000	3
Chr.02	28700000	28800000	2
Chr.02	28800000	28900000	2
Chr.02	29000000	29100000	1
Chr.02	29100000	29200000	2
Chr.02	29200000	29300000	4
Chr.02	29300000	29400000	3
Chr.02	29400000	29500000	4
Chr.02	29500000	29600000	3
Chr.02	29600000	29700000	2
Chr.02	29700000	29800000	2
Chr.02	29800000	29900000	4
Chr.02	30000000	30100000	1
Chr.02	30100000	30200000	1
Chr.02	30300000	30400000	2
Chr.02	30400000	30500000	1
Chr.02	30500000	30600000	2
Chr.02	30600000	30700000	1
Chr.02	30700000	30800000	1
Chr.02	30800000	30900000	4
Chr.02	30900000	31000000	1
Chr.02	31100000	31200000	4
Chr.02	31200000	31300000	1
Chr.02	31300000	31400000	1
Chr.02	31400000	31500000	2
Chr.02	31500000	31600000	2
Chr.02	31600000	31700000	1
Chr.02	31800000	31900000	1
Chr.02	31900000	32000000	1
Chr.02	32000000	32100000	3
Chr.02	32100000	32200000	2
Chr.02	32200000	32300000	4
Chr.02	32400000	32500000	6
Chr.02	32500000	32600000	2
Chr.02	32600000	32700000	3
Chr.02	32700000	32800000	2
Chr.02	32800000	32900000	4
Chr.02	32900000	33000000	4
Chr.02	33000000	33100000	4
Chr.02	33100000	33200000	3
Chr.02	33200000	33300000	1
Chr.02	33300000	33400000	1
Chr.02	33400000	33500000	2
Chr.02	33500000	33600000	3
Chr.02	33600000	33700000	1
Chr.02	33800000	33900000	3
Chr.02	33900000	34000000	5
Chr.02	34000000	34100000	3
Chr.02	34100000	34200000	1
Chr.02	34200000	34300000	1
Chr.02	34300000	34400000	1
Chr.02	34400000	34500000	3
Chr.02	34500000	34600000	1
Chr.02	34600000	34700000	1
Chr.02	34700000	34800000	1
Chr.02	34800000	34900000	1
Chr.02	34900000	35000000	1
Chr.02	35200000	35300000	1
Chr.02	35300000	35400000	3
Chr.02	35600000	35700000	2
Chr.02	35800000	35900000	1
Chr.02	35900000	36000000	1
Chr.02	36100000	36200000	2
Chr.02	36300000	36400000	3
Chr.02	36400000	36500000	1
Chr.02	36500000	36600000	3
Chr.02	36600000	36700000	1
Chr.02	36800000	36900000	3
Chr.02	36900000	37000000	2
Chr.02	37000000	37100000	1
Chr.02	37100000	37200000	5
Chr.02	37400000	37500000	2
Chr.02	37500000	37600000	3
Chr.02	37600000	37700000	2
Chr.02	37700000	37800000	1
Chr.02	37800000	37900000	1
Chr.02	37900000	38000000	2
Chr.02	38000000	38100000	3
Chr.02	38100000	38200000	3
Chr.02	38200000	38300000	4
Chr.02	38300000	38400000	4
Chr.02	38400000	38500000	1
Chr.02	38500000	38600000	5
Chr.02	38600000	38700000	4
Chr.02	38700000	38800000	5
Chr.02	38800000	38900000	1
Chr.02	38900000	39000000	2
Chr.02	39000000	39100000	3
Chr.02	39100000	39200000	3
Chr.02	39200000	39300000	1
Chr.02	39300000	39400000	3
Chr.02	39400000	39500000	4
Chr.02	39500000	39600000	2
Chr.02	39600000	39700000	2
Chr.02	39700000	39800000	2
Chr.02	39800000	39900000	3
Chr.02	39900000	40000000	4
Chr.02	40000000	40100000	1
Chr.02	40100000	40200000	8
Chr.02	40200000	40300000	5
Chr.02	40300000	40400000	7
Chr.02	40400000	40500000	3
Chr.02	40500000	40600000	5
Chr.02	40600000	40700000	7
Chr.02	40700000	40800000	11
Chr.02	40800000	40900000	14
Chr.02	40900000	41000000	11
Chr.02	41000000	41100000	13
Chr.02	41100000	41200000	8
Chr.02	41200000	41300000	8
Chr.02	41300000	41400000	10
Chr.02	41400000	41500000	9
Chr.02	41500000	41600000	8
Chr.02	41600000	41700000	4
Chr.02	41700000	41800000	9
Chr.02	41800000	41900000	9
Chr.02	41900000	42000000	10
Chr.02	42000000	42100000	3
Chr.02	42100000	42200000	11
Chr.02	42200000	42300000	8
Chr.02	42300000	42400000	6
Chr.02	42400000	42500000	3
Chr.02	42500000	42600000	11
Chr.02	42600000	42700000	10
Chr.02	42700000	42800000	12
Chr.02	42800000	42900000	6
Chr.02	42900000	43000000	9
Chr.02	43000000	43100000	11
Chr.02	43100000	43200000	15
Chr.02	43200000	43300000	9
Chr.02	43300000	43400000	6
Chr.02	43400000	43500000	8
Chr.02	43500000	43600000	9
Chr.02	43600000	43700000	12
Chr.02	43700000	43800000	10
Chr.02	43800000	43900000	7
Chr.02	43900000	44000000	13
Chr.02	44000000	44100000	10
Chr.02	44100000	44200000	8
Chr.02	44200000	44300000	7
Chr.02	44300000	44400000	7
Chr.02	44400000	44500000	11
Chr.02	44500000	44600000	11
Chr.02	44600000	44700000	8
Chr.02	44700000	44800000	11
Chr.02	44800000	44900000	8
Chr.02	44900000	45000000	12
Chr.02	45000000	45100000	11
Chr.02	45100000	45200000	9
Chr.02	45200000	45300000	11
Chr.02	45300000	45400000	16
Chr.02	45400000	45500000	7
Chr.02	45500000	45600000	11
Chr.02	45600000	45700000	14
Chr.02	45700000	45800000	13
Chr.02	45800000	45900000	8
Chr.02	45900000	46000000	12
Chr.02	46000000	46100000	11
Chr.02	46100000	46200000	11
Chr.02	46200000	46300000	9
Chr.02	46300000	46400000	5
Chr.02	46400000	46500000	15
Chr.02	46500000	46600000	18
Chr.02	46600000	46700000	13
Chr.02	46700000	46800000	17
Chr.02	46800000	46900000	10
Chr.02	46900000	47000000	14
Chr.02	47000000	47100000	8
Chr.02	47100000	47200000	11
Chr.02	47200000	47300000	14
Chr.02	47300000	47400000	10
Chr.02	47400000	47500000	14
Chr.02	47500000	47600000	15
Chr.02	47600000	47700000	13
Chr.02	47700000	47800000	13
Chr.02	47800000	47900000	15
Chr.02	47900000	48000000	15
Chr.02	48000000	48100000	8
Chr.02	48100000	48200000	10
Chr.02	48200000	48300000	13
Chr.02	48300000	48400000	13
Chr.02	48400000	48500000	20
Chr.02	48500000	48600000	14
Chr.02	48600000	48700000	13
Chr.02	48700000	48800000	14
Chr.02	48800000	48900000	11
Chr.02	48900000	49000000	16
Chr.02	49000000	49100000	17
Chr.02	49100000	49200000	13
Chr.02	49200000	49300000	12
Chr.02	49300000	49400000	12
Chr.02	49400000	49500000	18
Chr.02	49500000	49600000	17
Chr.02	49600000	49700000	14
Chr.02	49700000	49800000	13
Chr.02	49800000	49900000	15
Chr.02	49900000	50000000	15
Chr.02	50000000	50100000	15
Chr.02	50100000	50200000	15
Chr.02	50200000	50300000	5
Chr.02	50300000	50394966	10
Chr.03	0	100000	6
Chr.03	100000	200000	12
Chr.03	200000	300000	15
Chr.03	300000	400000	13
Chr.03	400000	500000	9
Chr.03	500000	600000	11
Chr.03	600000	700000	11
Chr.03	700000	800000	9
Chr.03	800000	900000	8
Chr.03	900000	1000000	11
Chr.03	1000000	1100000	9
Chr.03	1100000	1200000	6
Chr.03	1200000	1300000	6
Chr.03	1300000	1400000	11
Chr.03	1400000	1500000	12
Chr.03	1500000	1600000	17
Chr.03	1600000	1700000	4
Chr.03	1700000	1800000	10
Chr.03	1800000	1900000	10
Chr.03	1900000	2000000	6
Chr.03	2000000	2100000	8
Chr.03	2100000	2200000	7
Chr.03	2200000	2300000	8
Chr.03	2300000	2400000	10
Chr.03	2400000	2500000	7
Chr.03	2500000	2600000	4
Chr.03	2600000	2700000	8
Chr.03	2700000	2800000	8
Chr.03	2800000	2900000	6
Chr.03	2900000	3000000	12
Chr.03	3000000	3100000	13
Chr.03	3100000	3200000	8
Chr.03	3200000	3300000	6
Chr.03	3300000	3400000	6
Chr.03	3400000	3500000	9
Chr.03	3500000	3600000	6
Chr.03	3600000	3700000	6
Chr.03	3700000	3800000	4
Chr.03	3800000	3900000	9
Chr.03	3900000	4000000	5
Chr.03	4200000	4300000	1
Chr.03	4300000	4400000	3
Chr.03	4400000	4500000	5
Chr.03	4500000	4600000	7
Chr.03	4600000	4700000	4
Chr.03	4700000	4800000	7
Chr.03	4800000	4900000	6
Chr.03	4900000	5000000	8
Chr.03	4000000	4100000	9
Chr.03	5000000	5100000	3
Chr.03	5100000	5200000	6
Chr.03	5200000	5300000	5
Chr.03	5300000	5400000	6
Chr.03	5400000	5500000	9
Chr.03	5500000	5600000	7
Chr.03	5600000	5700000	5
Chr.03	5700000	5800000	10
Chr.03	5800000	5900000	5
Chr.03	5900000	6000000	4
Chr.03	6100000	6200000	3
Chr.03	6200000	6300000	7
Chr.03	6300000	6400000	4
Chr.03	6400000	6500000	2
Chr.03	6500000	6600000	9
Chr.03	6600000	6700000	5
Chr.03	6700000	6800000	5
Chr.03	6800000	6900000	4
Chr.03	6900000	7000000	3
Chr.03	7000000	7100000	4
Chr.03	7100000	7200000	2
Chr.03	7300000	7400000	2
Chr.03	7400000	7500000	4
Chr.03	7500000	7600000	2
Chr.03	7600000	7700000	4
Chr.03	7700000	7800000	4
Chr.03	7800000	7900000	7
Chr.03	7900000	8000000	1
Chr.03	8000000	8100000	1
Chr.03	8100000	8200000	2
Chr.03	8200000	8300000	8
Chr.03	8300000	8400000	5
Chr.03	8400000	8500000	1
Chr.03	8500000	8600000	3
Chr.03	8600000	8700000	4
Chr.03	8700000	8800000	3
Chr.03	8800000	8900000	2
Chr.03	9000000	9100000	2
Chr.03	9100000	9200000	2
Chr.03	9200000	9300000	2
Chr.03	9500000	9600000	1
Chr.03	9600000	9700000	3
Chr.03	9700000	9800000	2
Chr.03	9800000	9900000	4
Chr.03	9900000	10000000	1
Chr.03	10000000	10100000	2
Chr.03	10100000	10200000	1
Chr.03	10300000	10400000	2
Chr.03	10600000	10700000	2
Chr.03	10700000	10800000	1
Chr.03	10900000	11000000	3
Chr.03	11300000	11400000	3
Chr.03	11900000	12000000	4
Chr.03	12400000	12500000	1
Chr.03	12500000	12600000	1
Chr.03	12600000	12700000	1
Chr.03	15500000	15600000	2
Chr.03	15300000	15400000	2
Chr.03	15200000	15300000	1
Chr.03	15100000	15200000	2
Chr.03	14800000	14900000	1
Chr.03	14600000	14700000	1
Chr.03	14500000	14600000	5
Chr.03	14400000	14500000	4
Chr.03	14300000	14400000	1
Chr.03	14200000	14300000	2
Chr.03	14100000	14200000	4
Chr.03	13900000	14000000	1
Chr.03	12900000	13000000	2
Chr.03	15800000	15900000	2
Chr.03	15900000	16000000	1
Chr.03	16100000	16200000	1
Chr.03	16400000	16500000	1
Chr.03	16500000	16600000	3
Chr.03	16600000	16700000	1
Chr.03	16700000	16800000	3
Chr.03	16900000	17000000	2
Chr.03	17000000	17100000	1
Chr.03	17100000	17200000	2
Chr.03	17300000	17400000	3
Chr.03	17400000	17500000	3
Chr.03	17500000	17600000	6
Chr.03	17600000	17700000	2
Chr.03	17700000	17800000	4
Chr.03	17800000	17900000	1
Chr.03	17900000	18000000	4
Chr.03	18000000	18100000	5
Chr.03	18100000	18200000	3
Chr.03	18300000	18400000	2
Chr.03	18700000	18800000	5
Chr.03	18800000	18900000	3
Chr.03	18900000	19000000	2
Chr.03	19100000	19200000	1
Chr.03	19500000	19600000	1
Chr.03	19600000	19700000	2
Chr.03	19700000	19800000	7
Chr.03	19800000	19900000	4
Chr.03	19900000	20000000	4
Chr.03	20000000	20100000	4
Chr.03	20100000	20200000	2
Chr.03	20200000	20300000	3
Chr.03	20300000	20400000	3
Chr.03	20400000	20500000	2
Chr.03	20500000	20600000	2
Chr.03	20800000	20900000	4
Chr.03	20900000	21000000	1
Chr.03	21000000	21100000	2
Chr.03	21200000	21300000	3
Chr.03	21400000	21500000	2
Chr.03	21500000	21600000	1
Chr.03	21600000	21700000	1
Chr.03	21700000	21800000	2
Chr.03	22100000	22200000	2
Chr.03	22300000	22400000	2
Chr.03	22400000	22500000	1
Chr.03	22700000	22800000	1
Chr.03	22900000	23000000	1
Chr.03	23000000	23100000	1
Chr.03	23100000	23200000	5
Chr.03	23200000	23300000	1
Chr.03	23400000	23500000	1
Chr.03	23500000	23600000	1
Chr.03	23600000	23700000	2
Chr.03	23800000	23900000	1
Chr.03	24000000	24100000	3
Chr.03	24100000	24200000	1
Chr.03	24200000	24300000	3
Chr.03	24300000	24400000	1
Chr.03	24400000	24500000	2
Chr.03	24500000	24600000	3
Chr.03	24600000	24700000	2
Chr.03	24800000	24900000	2
Chr.03	24900000	25000000	2
Chr.03	25100000	25200000	1
Chr.03	25200000	25300000	1
Chr.03	25300000	25400000	1
Chr.03	25400000	25500000	1
Chr.03	25700000	25800000	1
Chr.03	25800000	25900000	2
Chr.03	26000000	26100000	1
Chr.03	26300000	26400000	1
Chr.03	26400000	26500000	1
Chr.03	26500000	26600000	3
Chr.03	26700000	26800000	5
Chr.03	26800000	26900000	1
Chr.03	27100000	27200000	3
Chr.03	27200000	27300000	5
Chr.03	27300000	27400000	2
Chr.03	27400000	27500000	5
Chr.03	27500000	27600000	3
Chr.03	27600000	27700000	1
Chr.03	27700000	27800000	3
Chr.03	27800000	27900000	4
Chr.03	27900000	28000000	4
Chr.03	28000000	28100000	1
Chr.03	28100000	28200000	1
Chr.03	28200000	28300000	4
Chr.03	28300000	28400000	3
Chr.03	28400000	28500000	2
Chr.03	28500000	28600000	1
Chr.03	28600000	28700000	1
Chr.03	28700000	28800000	1
Chr.03	28800000	28900000	2
Chr.03	29000000	29100000	3
Chr.03	29100000	29200000	4
Chr.03	29200000	29300000	2
Chr.03	29500000	29600000	4
Chr.03	29600000	29700000	5
Chr.03	29700000	29800000	4
Chr.03	29800000	29900000	5
Chr.03	29900000	30000000	9
Chr.03	30000000	30100000	1
Chr.03	30100000	30200000	9
Chr.03	30200000	30300000	2
Chr.03	30400000	30500000	2
Chr.03	30500000	30600000	2
Chr.03	30600000	30700000	2
Chr.03	30700000	30800000	3
Chr.03	30800000	30900000	2
Chr.03	30900000	31000000	6
Chr.03	31000000	31100000	7
Chr.03	31100000	31200000	2
Chr.03	31200000	31300000	4
Chr.03	31300000	31400000	2
Chr.03	31400000	31500000	2
Chr.03	31500000	31600000	3
Chr.03	31600000	31700000	4
Chr.03	31700000	31800000	2
Chr.03	31800000	31900000	4
Chr.03	31900000	32000000	3
Chr.03	32000000	32100000	7
Chr.03	32100000	32200000	4
Chr.03	32200000	32300000	2
Chr.03	32300000	32400000	4
Chr.03	32400000	32500000	2
Chr.03	32500000	32600000	4
Chr.03	32600000	32700000	4
Chr.03	32700000	32800000	2
Chr.03	32800000	32900000	3
Chr.03	32900000	33000000	4
Chr.03	33000000	33100000	3
Chr.03	33100000	33200000	4
Chr.03	33200000	33300000	4
Chr.03	33300000	33400000	9
Chr.03	33400000	33500000	5
Chr.03	33500000	33600000	6
Chr.03	33600000	33700000	3
Chr.03	33700000	33800000	5
Chr.03	33800000	33900000	6
Chr.03	33900000	34000000	3
Chr.03	34000000	34100000	5
Chr.03	34100000	34200000	9
Chr.03	34200000	34300000	5
Chr.03	34300000	34400000	7
Chr.03	34400000	34500000	5
Chr.03	34500000	34600000	6
Chr.03	34600000	34700000	7
Chr.03	34700000	34800000	6
Chr.03	34800000	34900000	11
Chr.03	34900000	35000000	5
Chr.03	35000000	35100000	5
Chr.03	35100000	35200000	7
Chr.03	35200000	35300000	8
Chr.03	35300000	35400000	8
Chr.03	35400000	35500000	8
Chr.03	35500000	35600000	10
Chr.03	35600000	35700000	6
Chr.03	35700000	35800000	6
Chr.03	35800000	35900000	12
Chr.03	35900000	36000000	8
Chr.03	36000000	36100000	6
Chr.03	36100000	36200000	9
Chr.03	36200000	36300000	9
Chr.03	36300000	36400000	7
Chr.03	36400000	36500000	9
Chr.03	36500000	36600000	8
Chr.03	36600000	36700000	5
Chr.03	36700000	36800000	11
Chr.03	36800000	36900000	9
Chr.03	36900000	37000000	14
Chr.03	37000000	37100000	9
Chr.03	37100000	37200000	9
Chr.03	37200000	37300000	12
Chr.03	37300000	37400000	10
Chr.03	37400000	37500000	10
Chr.03	37500000	37600000	7
Chr.03	37600000	37700000	19
Chr.03	37700000	37800000	10
Chr.03	37800000	37900000	10
Chr.03	37900000	38000000	10
Chr.03	38000000	38100000	8
Chr.03	38100000	38200000	7
Chr.03	38200000	38300000	10
Chr.03	38300000	38400000	10
Chr.03	38400000	38500000	9
Chr.03	38500000	38600000	13
Chr.03	38600000	38700000	12
Chr.03	38700000	38800000	12
Chr.03	38800000	38900000	13
Chr.03	38900000	39000000	10
Chr.03	39000000	39100000	7
Chr.03	39100000	39200000	12
Chr.03	39200000	39300000	14
Chr.03	39300000	39400000	12
Chr.03	39400000	39500000	10
Chr.03	39500000	39600000	8
Chr.03	39600000	39700000	8
Chr.03	39700000	39800000	14
Chr.03	39800000	39900000	12
Chr.03	39900000	40000000	13
Chr.03	40000000	40100000	15
Chr.03	40100000	40200000	14
Chr.03	40200000	40300000	13
Chr.03	40300000	40400000	14
Chr.03	40400000	40500000	10
Chr.03	40500000	40600000	10
Chr.03	40600000	40700000	10
Chr.03	40700000	40800000	11
Chr.03	40800000	40900000	8
Chr.03	40900000	41000000	11
Chr.03	41000000	41100000	13
Chr.03	41100000	41200000	15
Chr.03	41200000	41300000	11
Chr.03	41300000	41400000	10
Chr.03	41400000	41500000	8
Chr.03	41500000	41600000	9
Chr.03	41600000	41700000	13
Chr.03	41700000	41800000	15
Chr.03	41800000	41900000	13
Chr.03	41900000	42000000	18
Chr.03	42000000	42100000	10
Chr.03	42100000	42200000	15
Chr.03	42200000	42300000	6
Chr.03	42300000	42400000	12
Chr.03	42400000	42500000	13
Chr.03	42500000	42600000	13
Chr.03	42600000	42700000	16
Chr.03	42700000	42800000	11
Chr.03	42800000	42900000	17
Chr.03	42900000	43000000	13
Chr.03	43000000	43100000	24
Chr.03	43100000	43200000	17
Chr.03	43200000	43300000	12
Chr.03	43300000	43400000	13
Chr.03	43400000	43500000	16
Chr.03	43500000	43600000	11
Chr.03	43600000	43700000	12
Chr.03	43700000	43800000	15
Chr.03	43800000	43900000	11
Chr.03	43900000	44000000	9
Chr.03	44000000	44100000	16
Chr.03	44100000	44200000	9
Chr.03	44200000	44300000	9
Chr.03	44300000	44400000	17
Chr.03	44400000	44500000	14
Chr.03	44500000	44600000	14
Chr.03	44600000	44700000	15
Chr.03	44700000	44800000	12
Chr.03	44800000	44900000	10
Chr.03	44900000	45000000	21
Chr.03	45000000	45100000	12
Chr.03	45100000	45200000	16
Chr.03	45200000	45300000	14
Chr.03	45300000	45400000	12
Chr.03	45400000	45500000	12
Chr.03	45500000	45600000	13
Chr.03	45600000	45700000	16
Chr.03	45700000	45800000	15
Chr.03	45800000	45900000	10
Chr.03	45900000	46000000	10
Chr.03	46000000	46100000	13
Chr.03	46100000	46200000	10
Chr.03	46200000	46300000	14
Chr.03	46300000	46400000	15
Chr.03	46400000	46500000	11
Chr.03	46500000	46600000	16
Chr.03	46600000	46700000	16
Chr.03	46700000	46800000	9
Chr.03	46800000	46900000	15
Chr.03	46900000	46951856	7
Chr.04	0	100000	9
Chr.04	100000	200000	14
Chr.04	200000	300000	12
Chr.04	300000	400000	11
Chr.04	400000	500000	17
Chr.04	500000	600000	15
Chr.04	600000	700000	12
Chr.04	700000	800000	11
Chr.04	800000	900000	18
Chr.04	900000	1000000	13
Chr.04	1000000	1100000	11
Chr.04	1100000	1200000	15
Chr.04	1200000	1300000	14
Chr.04	1300000	1400000	7
Chr.04	1400000	1500000	12
Chr.04	1500000	1600000	12
Chr.04	1600000	1700000	11
Chr.04	1700000	1800000	17
Chr.04	1800000	1900000	10
Chr.04	1900000	2000000	13
Chr.04	2000000	2100000	8
Chr.04	2100000	2200000	9
Chr.04	2200000	2300000	13
Chr.04	2300000	2400000	14
Chr.04	2400000	2500000	16
Chr.04	2500000	2600000	15
Chr.04	2600000	2700000	11
Chr.04	2700000	2800000	13
Chr.04	2800000	2900000	19
Chr.04	2900000	3000000	12
Chr.04	3000000	3100000	15
Chr.04	3100000	3200000	7
Chr.04	3200000	3300000	13
Chr.04	3300000	3400000	11
Chr.04	3400000	3500000	15
Chr.04	3500000	3600000	13
Chr.04	3600000	3700000	14
Chr.04	3700000	3800000	10
Chr.04	3800000	3900000	9
Chr.04	3900000	4000000	8
Chr.04	4000000	4100000	13
Chr.04	4100000	4200000	16
Chr.04	4200000	4300000	9
Chr.04	4300000	4400000	12
Chr.04	4400000	4500000	14
Chr.04	4500000	4600000	9
Chr.04	4600000	4700000	11
Chr.04	4700000	4800000	10
Chr.04	4800000	4900000	13
Chr.04	4900000	5000000	15
Chr.04	5000000	5100000	7
Chr.04	5100000	5200000	8
Chr.04	5200000	5300000	10
Chr.04	5300000	5400000	14
Chr.04	5400000	5500000	11
Chr.04	5500000	5600000	11
Chr.04	5600000	5700000	12
Chr.04	5700000	5800000	15
Chr.04	5800000	5900000	10
Chr.04	5900000	6000000	12
Chr.04	6000000	6100000	11
Chr.04	6100000	6200000	15
Chr.04	6200000	6300000	7
Chr.04	6300000	6400000	11
Chr.04	6400000	6500000	15
Chr.04	6500000	6600000	11
Chr.04	6600000	6700000	10
Chr.04	6700000	6800000	14
Chr.04	6800000	6900000	8
Chr.04	6900000	7000000	12
Chr.04	7000000	7100000	6
Chr.04	7100000	7200000	10
Chr.04	7200000	7300000	11
Chr.04	7300000	7400000	11
Chr.04	7400000	7500000	9
Chr.04	7500000	7600000	9
Chr.04	7600000	7700000	4
Chr.04	7700000	7800000	7
Chr.04	7800000	7900000	5
Chr.04	7900000	8000000	11
Chr.04	8000000	8100000	12
Chr.04	8100000	8200000	5
Chr.04	8200000	8300000	8
Chr.04	8300000	8400000	7
Chr.04	8400000	8500000	10
Chr.04	8500000	8600000	6
Chr.04	8600000	8700000	6
Chr.04	8700000	8800000	7
Chr.04	8800000	8900000	8
Chr.04	8900000	9000000	4
Chr.04	9000000	9100000	6
Chr.04	9100000	9200000	7
Chr.04	9200000	9300000	8
Chr.04	9300000	9400000	6
Chr.04	9400000	9500000	8
Chr.04	9500000	9600000	5
Chr.04	9600000	9700000	5
Chr.04	9700000	9800000	7
Chr.04	9800000	9900000	5
Chr.04	9900000	10000000	2
Chr.04	10000000	10100000	5
Chr.04	10100000	10200000	1
Chr.04	10400000	10500000	1
Chr.04	10700000	10800000	1
Chr.04	10800000	10900000	1
Chr.04	10900000	11000000	1
Chr.04	11100000	11200000	4
Chr.04	11200000	11300000	8
Chr.04	11300000	11400000	9
Chr.04	11400000	11500000	3
Chr.04	11500000	11600000	6
Chr.04	11600000	11700000	4
Chr.04	11700000	11800000	7
Chr.04	11800000	11900000	2
Chr.04	11900000	12000000	2
Chr.04	12000000	12100000	6
Chr.04	12100000	12200000	3
Chr.04	12200000	12300000	4
Chr.04	12300000	12400000	1
Chr.04	12400000	12500000	6
Chr.04	12500000	12600000	2
Chr.04	12600000	12700000	1
Chr.04	12700000	12800000	3
Chr.04	12800000	12900000	2
Chr.04	12900000	13000000	4
Chr.04	13000000	13100000	4
Chr.04	13200000	13300000	1
Chr.04	13300000	13400000	2
Chr.04	13400000	13500000	2
Chr.04	13500000	13600000	2
Chr.04	13700000	13800000	1
Chr.04	13800000	13900000	3
Chr.04	13900000	14000000	2
Chr.04	14000000	14100000	1
Chr.04	14200000	14300000	2
Chr.04	14300000	14400000	4
Chr.04	14400000	14500000	2
Chr.04	14600000	14700000	2
Chr.04	14700000	14800000	5
Chr.04	14800000	14900000	2
Chr.04	14900000	15000000	6
Chr.04	15000000	15100000	3
Chr.04	15100000	15200000	5
Chr.04	15200000	15300000	5
Chr.04	15400000	15500000	2
Chr.04	15500000	15600000	3
Chr.04	15600000	15700000	3
Chr.04	15700000	15800000	1
Chr.04	15800000	15900000	2
Chr.04	15900000	16000000	1
Chr.04	16000000	16100000	1
Chr.04	16100000	16200000	4
Chr.04	16200000	16300000	6
Chr.04	16300000	16400000	1
Chr.04	16400000	16500000	2
Chr.04	16500000	16600000	1
Chr.04	16600000	16700000	1
Chr.04	16800000	16900000	3
Chr.04	16900000	17000000	2
Chr.04	17000000	17100000	3
Chr.04	17100000	17200000	3
Chr.04	17200000	17300000	6
Chr.04	17300000	17400000	3
Chr.04	17400000	17500000	2
Chr.04	17500000	17600000	2
Chr.04	17600000	17700000	4
Chr.04	17700000	17800000	5
Chr.04	17800000	17900000	1
Chr.04	17900000	18000000	4
Chr.04	18000000	18100000	4
Chr.04	18100000	18200000	1
Chr.04	18200000	18300000	5
Chr.04	18400000	18500000	1
Chr.04	18600000	18700000	2
Chr.04	18900000	19000000	3
Chr.04	19200000	19300000	3
Chr.04	19300000	19400000	5
Chr.04	19400000	19500000	4
Chr.04	19600000	19700000	1
Chr.04	19900000	20000000	4
Chr.04	20100000	20200000	1
Chr.04	20200000	20300000	2
Chr.04	20400000	20500000	1
Chr.04	20500000	20600000	1
Chr.04	20700000	20800000	2
Chr.04	20800000	20900000	1
Chr.04	21000000	21100000	1
Chr.04	21300000	21400000	1
Chr.04	21500000	21600000	3
Chr.04	21600000	21700000	1
Chr.04	21700000	21800000	1
Chr.04	21800000	21900000	4
Chr.04	21900000	22000000	2
Chr.04	22000000	22100000	2
Chr.04	22400000	22500000	1
Chr.04	22700000	22800000	4
Chr.04	22800000	22900000	1
Chr.04	22900000	23000000	1
Chr.04	23000000	23100000	1
Chr.04	23200000	23300000	2
Chr.04	23300000	23400000	1
Chr.04	23700000	23800000	1
Chr.04	23900000	24000000	3
Chr.04	24000000	24100000	1
Chr.04	24300000	24400000	2
Chr.04	24600000	24700000	1
Chr.04	24700000	24800000	1
Chr.04	25100000	25200000	2
Chr.04	25200000	25300000	4
Chr.04	25300000	25400000	4
Chr.04	25400000	25500000	2
Chr.04	25500000	25600000	4
Chr.04	25600000	25700000	1
Chr.04	25700000	25800000	1
Chr.04	25800000	25900000	1
Chr.04	25900000	26000000	1
Chr.04	26300000	26400000	1
Chr.04	26400000	26500000	2
Chr.04	26500000	26600000	3
Chr.04	27400000	27500000	2
Chr.04	27500000	27600000	1
Chr.04	28100000	28200000	2
Chr.04	28400000	28500000	1
Chr.04	28600000	28700000	1
Chr.04	29000000	29100000	5
Chr.04	29100000	29200000	2
Chr.04	29500000	29600000	1
Chr.04	29600000	29700000	2
Chr.04	29900000	30000000	2
Chr.04	30600000	30700000	2
Chr.04	30700000	30800000	1
Chr.04	31000000	31100000	3
Chr.04	31200000	31300000	1
Chr.04	31400000	31500000	1
Chr.04	31700000	31800000	4
Chr.04	31800000	31900000	1
Chr.04	31900000	32000000	2
Chr.04	32200000	32300000	1
Chr.04	32300000	32400000	1
Chr.04	32400000	32500000	2
Chr.04	32500000	32600000	2
Chr.04	32600000	32700000	2
Chr.04	32700000	32800000	1
Chr.04	32800000	32900000	1
Chr.04	33000000	33100000	3
Chr.04	33400000	33500000	5
Chr.04	33700000	33800000	2
Chr.04	34000000	34100000	3
Chr.04	34100000	34200000	1
Chr.04	34500000	34600000	2
Chr.04	34700000	34800000	3
Chr.04	34800000	34900000	1
Chr.04	34900000	35000000	4
Chr.04	35100000	35200000	2
Chr.04	35200000	35300000	4
Chr.04	35300000	35400000	3
Chr.04	35400000	35500000	2
Chr.04	35500000	35600000	1
Chr.04	35600000	35700000	2
Chr.04	35800000	35900000	7
Chr.04	35900000	36000000	3
Chr.04	36100000	36200000	1
Chr.04	36800000	36900000	1
Chr.04	37000000	37100000	1
Chr.04	37100000	37200000	3
Chr.04	37200000	37300000	1
Chr.04	37300000	37400000	4
Chr.04	37400000	37500000	3
Chr.04	37800000	37900000	3
Chr.04	37900000	38000000	2
Chr.04	38000000	38100000	1
Chr.04	38100000	38200000	1
Chr.04	38400000	38500000	4
Chr.04	38500000	38600000	3
Chr.04	38600000	38700000	2
Chr.04	38700000	38800000	4
Chr.04	38800000	38900000	2
Chr.04	38900000	39000000	2
Chr.04	39000000	39100000	4
Chr.04	39100000	39200000	2
Chr.04	39200000	39300000	4
Chr.04	39300000	39400000	1
Chr.04	39400000	39500000	1
Chr.04	39500000	39600000	1
Chr.04	39600000	39700000	2
Chr.04	39700000	39800000	1
Chr.04	39800000	39900000	2
Chr.04	39900000	40000000	2
Chr.04	40000000	40100000	2
Chr.04	40100000	40200000	4
Chr.04	40200000	40300000	1
Chr.04	40300000	40400000	3
Chr.04	40400000	40500000	1
Chr.04	40500000	40600000	4
Chr.04	40600000	40700000	3
Chr.04	40700000	40800000	2
Chr.04	40800000	40900000	3
Chr.04	40900000	41000000	4
Chr.04	41000000	41100000	4
Chr.04	41100000	41200000	6
Chr.04	41200000	41300000	6
Chr.04	41300000	41400000	1
Chr.04	41400000	41500000	3
Chr.04	41500000	41600000	4
Chr.04	41600000	41700000	6
Chr.04	41700000	41800000	1
Chr.04	41800000	41900000	2
Chr.04	41900000	42000000	2
Chr.04	42000000	42100000	2
Chr.04	42100000	42200000	4
Chr.04	42300000	42400000	5
Chr.04	42400000	42500000	7
Chr.04	42500000	42600000	2
Chr.04	42600000	42700000	3
Chr.04	42700000	42800000	8
Chr.04	42800000	42900000	6
Chr.04	42900000	43000000	2
Chr.04	43000000	43100000	6
Chr.04	43100000	43200000	8
Chr.04	43200000	43300000	6
Chr.04	43300000	43400000	3
Chr.04	43400000	43500000	7
Chr.04	43500000	43600000	8
Chr.04	43600000	43700000	8
Chr.04	43700000	43800000	4
Chr.04	43800000	43900000	2
Chr.04	43900000	44000000	3
Chr.04	44000000	44100000	1
Chr.04	44100000	44200000	3
Chr.04	44200000	44300000	7
Chr.04	44300000	44400000	7
Chr.04	44400000	44500000	9
Chr.04	44500000	44600000	5
Chr.04	44600000	44700000	10
Chr.04	44700000	44800000	6
Chr.04	44800000	44900000	11
Chr.04	44900000	45000000	10
Chr.04	45000000	45100000	7
Chr.04	45100000	45200000	4
Chr.04	45200000	45300000	9
Chr.04	45300000	45400000	10
Chr.04	45400000	45500000	9
Chr.04	45500000	45600000	9
Chr.04	45600000	45700000	11
Chr.04	45700000	45800000	6
Chr.04	45800000	45900000	9
Chr.04	45900000	46000000	9
Chr.04	46000000	46100000	8
Chr.04	46100000	46200000	7
Chr.04	46200000	46300000	9
Chr.04	46300000	46400000	12
Chr.04	46400000	46500000	17
Chr.04	46500000	46600000	7
Chr.04	46600000	46700000	12
Chr.04	46700000	46800000	9
Chr.04	46800000	46900000	13
Chr.04	46900000	47000000	9
Chr.04	47000000	47100000	12
Chr.04	47100000	47200000	9
Chr.04	47200000	47300000	11
Chr.04	47300000	47400000	10
Chr.04	47400000	47500000	10
Chr.04	47500000	47600000	12
Chr.04	47600000	47700000	14
Chr.04	47700000	47800000	6
Chr.04	47800000	47900000	15
Chr.04	47900000	48000000	8
Chr.04	48000000	48100000	14
Chr.04	48100000	48200000	10
Chr.04	48200000	48300000	10
Chr.04	48300000	48400000	15
Chr.04	48400000	48500000	13
Chr.04	48500000	48600000	16
Chr.04	48600000	48700000	12
Chr.04	48700000	48800000	15
Chr.04	48800000	48900000	13
Chr.04	48900000	49000000	8
Chr.04	49000000	49100000	9
Chr.04	49100000	49200000	14
Chr.04	49200000	49300000	7
Chr.04	49300000	49400000	7
Chr.04	49400000	49500000	13
Chr.04	49500000	49600000	9
Chr.04	49600000	49700000	12
Chr.04	49700000	49800000	13
Chr.04	49800000	49900000	8
Chr.04	49900000	50000000	13
Chr.04	50000000	50100000	11
Chr.04	50100000	50200000	6
Chr.04	50200000	50300000	12
Chr.04	50300000	50400000	12
Chr.04	50400000	50500000	15
Chr.04	50500000	50600000	8
Chr.04	50600000	50700000	9
Chr.04	50700000	50800000	12
Chr.04	50800000	50900000	10
Chr.04	50900000	51000000	13
Chr.04	51000000	51100000	13
Chr.04	51100000	51200000	10
Chr.05	0	100000	12
Chr.05	100000	200000	17
Chr.05	200000	300000	10
Chr.05	300000	400000	8
Chr.05	400000	500000	11
Chr.05	500000	600000	9
Chr.05	600000	700000	6
Chr.05	700000	800000	15
Chr.05	800000	900000	13
Chr.05	900000	1000000	12
Chr.05	1000000	1100000	6
Chr.05	1100000	1200000	8
Chr.05	1200000	1300000	8
Chr.05	1300000	1400000	15
Chr.05	1400000	1500000	16
Chr.05	1500000	1600000	12
Chr.05	1600000	1700000	9
Chr.05	1700000	1800000	10
Chr.05	1800000	1900000	15
Chr.05	1900000	2000000	11
Chr.05	2000000	2100000	14
Chr.05	2100000	2200000	12
Chr.05	2200000	2300000	14
Chr.05	2300000	2400000	9
Chr.05	2400000	2500000	14
Chr.05	2500000	2600000	12
Chr.05	2600000	2700000	8
Chr.05	2700000	2800000	12
Chr.05	2800000	2900000	10
Chr.05	2900000	3000000	8
Chr.05	3000000	3100000	12
Chr.05	3100000	3200000	9
Chr.05	3200000	3300000	10
Chr.05	3300000	3400000	1
Chr.05	3400000	3500000	3
Chr.05	3500000	3600000	13
Chr.05	3600000	3700000	10
Chr.05	3700000	3800000	6
Chr.05	3800000	3900000	15
Chr.05	3900000	4000000	12
Chr.05	4000000	4100000	11
Chr.05	4100000	4200000	13
Chr.05	4200000	4300000	12
Chr.05	4300000	4400000	9
Chr.05	4400000	4500000	10
Chr.05	4500000	4600000	10
Chr.05	4600000	4700000	9
Chr.05	4700000	4800000	9
Chr.05	4800000	4900000	13
Chr.05	4900000	5000000	7
Chr.05	5000000	5100000	8
Chr.05	5100000	5200000	13
Chr.05	5200000	5300000	6
Chr.05	5300000	5400000	6
Chr.05	5400000	5500000	10
Chr.05	5500000	5600000	8
Chr.05	5600000	5700000	9
Chr.05	5700000	5800000	9
Chr.05	5800000	5900000	12
Chr.05	5900000	6000000	5
Chr.05	6000000	6100000	4
Chr.05	6100000	6200000	5
Chr.05	6200000	6300000	3
Chr.05	6300000	6400000	8
Chr.05	6400000	6500000	6
Chr.05	6500000	6600000	8
Chr.05	6600000	6700000	5
Chr.05	6700000	6800000	1
Chr.05	6800000	6900000	5
Chr.05	6900000	7000000	7
Chr.05	7000000	7100000	3
Chr.05	7100000	7200000	3
Chr.05	7200000	7300000	7
Chr.05	7300000	7400000	7
Chr.05	7400000	7500000	3
Chr.05	7500000	7600000	3
Chr.05	7600000	7700000	1
Chr.05	7700000	7800000	1
Chr.05	7800000	7900000	2
Chr.05	7900000	8000000	4
Chr.05	8000000	8100000	4
Chr.05	8100000	8200000	3
Chr.05	8200000	8300000	8
Chr.05	8300000	8400000	2
Chr.05	8400000	8500000	1
Chr.05	8500000	8600000	4
Chr.05	8700000	8800000	1
Chr.05	8900000	9000000	1
Chr.05	9000000	9100000	3
Chr.05	9200000	9300000	2
Chr.05	9300000	9400000	1
Chr.05	9400000	9500000	1
Chr.05	9500000	9600000	2
Chr.05	9600000	9700000	1
Chr.05	9700000	9800000	1
Chr.05	9800000	9900000	4
Chr.05	9900000	10000000	1
Chr.05	10000000	10100000	6
Chr.05	10100000	10200000	3
Chr.05	10200000	10300000	3
Chr.05	10400000	10500000	2
Chr.05	10500000	10600000	3
Chr.05	10600000	10700000	4
Chr.05	10800000	10900000	2
Chr.05	10900000	11000000	1
Chr.05	11000000	11100000	3
Chr.05	11100000	11200000	2
Chr.05	11300000	11400000	2
Chr.05	11400000	11500000	2
Chr.05	11500000	11600000	3
Chr.05	11700000	11800000	2
Chr.05	11800000	11900000	2
Chr.05	15800000	15900000	2
Chr.05	15900000	16000000	2
Chr.05	16000000	16100000	1
Chr.05	16100000	16200000	3
Chr.05	16200000	16300000	1
Chr.05	16500000	16600000	1
Chr.05	16600000	16700000	2
Chr.05	16700000	16800000	1
Chr.05	16800000	16900000	1
Chr.05	17100000	17200000	2
Chr.05	17200000	17300000	3
Chr.05	17300000	17400000	3
Chr.05	17400000	17500000	1
Chr.05	17700000	17800000	2
Chr.05	17900000	18000000	1
Chr.05	18000000	18100000	2
Chr.05	18400000	18500000	2
Chr.05	18800000	18900000	1
Chr.05	18900000	19000000	2
Chr.05	19000000	19100000	4
Chr.05	19300000	19400000	2
Chr.05	19400000	19500000	1
Chr.05	19500000	19600000	1
Chr.05	19700000	19800000	1
Chr.05	19800000	19900000	1
Chr.05	19900000	20000000	2
Chr.05	20000000	20100000	4
Chr.05	20100000	20200000	1
Chr.05	11900000	12000000	2
Chr.05	12200000	12300000	1
Chr.05	12300000	12400000	2
Chr.05	12700000	12800000	1
Chr.05	12800000	12900000	1
Chr.05	12900000	13000000	4
Chr.05	13000000	13100000	1
Chr.05	13500000	13600000	1
Chr.05	13700000	13800000	1
Chr.05	14000000	14100000	3
Chr.05	14100000	14200000	4
Chr.05	14200000	14300000	1
Chr.05	14300000	14400000	2
Chr.05	14500000	14600000	1
Chr.05	14600000	14700000	2
Chr.05	14700000	14800000	2
Chr.05	14800000	14900000	1
Chr.05	14900000	15000000	1
Chr.05	15100000	15200000	2
Chr.05	15200000	15300000	1
Chr.05	15400000	15500000	4
Chr.05	15500000	15600000	2
Chr.05	20900000	21000000	1
Chr.05	21200000	21300000	1
Chr.05	21900000	22000000	2
Chr.05	22200000	22300000	11
Chr.05	22300000	22400000	1
Chr.05	23000000	23100000	1
Chr.05	23400000	23500000	2
Chr.05	23800000	23900000	2
Chr.05	23900000	24000000	1
Chr.05	24000000	24100000	2
Chr.05	24100000	24200000	3
Chr.05	24300000	24400000	1
Chr.05	24500000	24600000	4
Chr.05	24700000	24800000	4
Chr.05	24800000	24900000	1
Chr.05	25000000	25100000	3
Chr.05	25100000	25200000	1
Chr.05	25200000	25300000	1
Chr.05	25500000	25600000	4
Chr.05	25600000	25700000	1
Chr.05	25700000	25800000	2
Chr.05	25800000	25900000	2
Chr.05	26100000	26200000	2
Chr.05	26200000	26300000	4
Chr.05	26300000	26400000	2
Chr.05	26400000	26500000	3
Chr.05	26500000	26600000	1
Chr.05	26600000	26700000	2
Chr.05	26700000	26800000	1
Chr.05	26800000	26900000	3
Chr.05	26900000	27000000	1
Chr.05	27000000	27100000	4
Chr.05	27100000	27200000	6
Chr.05	27200000	27300000	5
Chr.05	27300000	27400000	1
Chr.05	27400000	27500000	1
Chr.05	27500000	27600000	1
Chr.05	27600000	27700000	5
Chr.05	27700000	27800000	6
Chr.05	27800000	27900000	4
Chr.05	27900000	28000000	2
Chr.05	28000000	28100000	5
Chr.05	28100000	28200000	5
Chr.05	28300000	28400000	2
Chr.05	28400000	28500000	4
Chr.05	28500000	28600000	5
Chr.05	28600000	28700000	2
Chr.05	28700000	28800000	3
Chr.05	28800000	28900000	3
Chr.05	28900000	29000000	1
Chr.05	29000000	29100000	3
Chr.05	29100000	29200000	4
Chr.05	29200000	29300000	5
Chr.05	29300000	29400000	2
Chr.05	29400000	29500000	1
Chr.05	29500000	29600000	2
Chr.05	29600000	29700000	2
Chr.05	29700000	29800000	5
Chr.05	29800000	29900000	3
Chr.05	29900000	30000000	4
Chr.05	30000000	30100000	4
Chr.05	30100000	30200000	4
Chr.05	30200000	30300000	2
Chr.05	30300000	30400000	4
Chr.05	30400000	30500000	3
Chr.05	30500000	30600000	4
Chr.05	30600000	30700000	2
Chr.05	30700000	30800000	2
Chr.05	30900000	31000000	3
Chr.05	31000000	31100000	7
Chr.05	31100000	31200000	11
Chr.05	31200000	31300000	11
Chr.05	31300000	31400000	7
Chr.05	31400000	31500000	12
Chr.05	31500000	31600000	3
Chr.05	31600000	31700000	10
Chr.05	31700000	31800000	10
Chr.05	31800000	31900000	11
Chr.05	31900000	32000000	9
Chr.05	32000000	32100000	14
Chr.05	32100000	32200000	7
Chr.05	32200000	32300000	10
Chr.05	32300000	32400000	13
Chr.05	32400000	32500000	9
Chr.05	32500000	32600000	12
Chr.05	32600000	32700000	12
Chr.05	32700000	32800000	16
Chr.05	32800000	32900000	12
Chr.05	32900000	33000000	7
Chr.05	33000000	33100000	10
Chr.05	33100000	33200000	9
Chr.05	33200000	33300000	10
Chr.05	33300000	33400000	5
Chr.05	33400000	33500000	6
Chr.05	33500000	33600000	9
Chr.05	33600000	33700000	12
Chr.05	33700000	33800000	8
Chr.05	33800000	33900000	10
Chr.05	33900000	34000000	10
Chr.05	34000000	34100000	10
Chr.05	34100000	34200000	9
Chr.05	34200000	34300000	8
Chr.05	34300000	34400000	10
Chr.05	34400000	34500000	16
Chr.05	34500000	34600000	13
Chr.05	34600000	34700000	9
Chr.05	34700000	34800000	13
Chr.05	34800000	34900000	15
Chr.05	34900000	35000000	13
Chr.05	35000000	35100000	13
Chr.05	35100000	35200000	15
Chr.05	35200000	35300000	14
Chr.05	35300000	35400000	15
Chr.05	35400000	35500000	11
Chr.05	35500000	35600000	14
Chr.05	35600000	35700000	11
Chr.05	35700000	35800000	10
Chr.05	35800000	35900000	10
Chr.05	35900000	36000000	10
Chr.05	36000000	36100000	11
Chr.05	36100000	36200000	4
Chr.05	36200000	36300000	17
Chr.05	36300000	36400000	16
Chr.05	36400000	36500000	11
Chr.05	36500000	36600000	17
Chr.05	36600000	36700000	12
Chr.05	36700000	36800000	9
Chr.05	36800000	36900000	10
Chr.05	36900000	37000000	12
Chr.05	37000000	37100000	14
Chr.05	37100000	37200000	17
Chr.05	37200000	37300000	11
Chr.05	37300000	37400000	13
Chr.05	37400000	37500000	11
Chr.05	37500000	37600000	10
Chr.05	37600000	37700000	9
Chr.05	37700000	37800000	15
Chr.05	37800000	37900000	15
Chr.05	37900000	38000000	11
Chr.05	38000000	38100000	11
Chr.05	38100000	38200000	11
Chr.05	38200000	38300000	11
Chr.05	38300000	38400000	15
Chr.05	38400000	38500000	9
Chr.05	38500000	38600000	12
Chr.05	38600000	38700000	7
Chr.05	38700000	38800000	12
Chr.05	38800000	38900000	16
Chr.05	38900000	39000000	17
Chr.05	39000000	39100000	13
Chr.05	39100000	39200000	11
Chr.05	39200000	39300000	11
Chr.05	39300000	39400000	12
Chr.05	39400000	39500000	10
Chr.05	39500000	39600000	13
Chr.05	39600000	39700000	19
Chr.05	39700000	39800000	13
Chr.05	39800000	39900000	16
Chr.05	39900000	40000000	12
Chr.05	40000000	40100000	9
Chr.05	40100000	40200000	10
Chr.05	40200000	40300000	11
Chr.05	40300000	40400000	15
Chr.05	40400000	40500000	12
[truncated: 5,934 more rows]
