# Supplementary material for: Comprehensive genome-wide identification of the NPF gene family and functional characterization of GmNPF6.8 regulating root development in soybean
Source: BMC Plant Biol. 2026 Mar 17;26:748. doi: 10.1186/s12870-026-08559-x (PMC13107649; doi:10.1186/s12870-026-08559-x)
Supplement: Supplementary file 4 — Supplementary Material 4. Supplementary Table S3: Tandemly and segmentally duplicated GmNPF gene pairs. [file 12870_2026_8559_MOESM4_ESM.xls]

## Sheet: Sheet1
Supplemental Table S3. Tandemly and segmentally duplicated GmNPF gene pairs.
Gene Name	Gene ID	Gene Name	Gene ID	Duplication Type
GmNPF2.11	Glyma.01G041400.1.Wm82.a4.v1	GmNPF2.10	Glyma.02G022700.1.Wm82.a4.v1	Segmental duplication
GmNPF4.4	Glyma.01G042100.1.Wm82.a4.v1	GmNPF4.5	Glyma.02G022200.1.Wm82.a4.v1	Segmental duplication
GmNPF5.23	Glyma.01G105000.1.Wm82.a4.v1	GmNPF5.22	Glyma.03G072100.1.Wm82.a4.v1	Segmental duplication
GmNPF7.13	Glyma.01G200100.1.Wm82.a4.v1	GmNPF7.12	Glyma.05G070600.1.Wm82.a4.v1	Segmental duplication
GmNPF6.8	Glyma.01G210500.1.Wm82.a4.v1	GmNPF6.6	Glyma.05G056900.2.Wm82.a4.v1	Segmental duplication
GmNPF2.11	Glyma.01G041400.1.Wm82.a4.v1	GmNPF2.2	Glyma.05G030300.1.Wm82.a4.v1	Segmental duplication
GmNPF4.4	Glyma.01G042100.1.Wm82.a4.v1	GmNPF4.9	Glyma.05G029900.1.Wm82.a4.v1	Segmental duplication
GmNPF5.23	Glyma.01G105000.1.Wm82.a4.v1	GmNPF5.21	Glyma.07G139100.1.Wm82.a4.v1	Segmental duplication
GmNPF8.1	Glyma.01G112500.7.Wm82.a4.v1	GmNPF8.2	Glyma.07G145900.1.Wm82.a4.v1	Segmental duplication
GmNPF4.4	Glyma.01G042100.1.Wm82.a4.v1	GmNPF4.6	Glyma.08G296000.1.Wm82.a4.v1	Segmental duplication
GmNPF7.13	Glyma.01G200100.1.Wm82.a4.v1	GmNPF7.14	Glyma.11G042000.1.Wm82.a4.v1	Segmental duplication
GmNPF6.8	Glyma.01G210500.1.Wm82.a4.v1	GmNPF6.9	Glyma.11G031500.1.Wm82.a4.v1	Segmental duplication
GmNPF2.11	Glyma.01G041400.1.Wm82.a4.v1	GmNPF2.7	Glyma.17G096300.2.Wm82.a4.v1	Segmental duplication
GmNPF4.4	Glyma.01G042100.1.Wm82.a4.v1	GmNPF4.10	Glyma.17G096800.1.Wm82.a4.v1	Segmental duplication
GmNPF7.13	Glyma.01G200100.1.Wm82.a4.v1	GmNPF7.11	Glyma.17G153300.1.Wm82.a4.v1	Segmental duplication
GmNPF6.8	Glyma.01G210500.1.Wm82.a4.v1	GmNPF6.7	Glyma.17G139400.1.Wm82.a4.v1	Segmental duplication
GmNPF5.23	Glyma.01G105000.1.Wm82.a4.v1	GmNPF5.20	Glyma.18G189600.1.Wm82.a4.v1	Segmental duplication
GmNPF2.11	Glyma.01G041400.1.Wm82.a4.v1	GmNPF2.14	Glyma.18G127100.1.Wm82.a4.v1	Segmental duplication
GmNPF4.4	Glyma.01G042100.1.Wm82.a4.v1	GmNPF4.8	Glyma.18G126500.1.Wm82.a4.v1	Segmental duplication
GmNPF4.5	Glyma.02G022200.1.Wm82.a4.v1	GmNPF4.9	Glyma.05G029900.1.Wm82.a4.v1	Segmental duplication
GmNPF2.10	Glyma.02G022700.1.Wm82.a4.v1	GmNPF2.2	Glyma.05G030300.1.Wm82.a4.v1	Segmental duplication
GmNPF4.5	Glyma.02G022200.1.Wm82.a4.v1	GmNPF4.6	Glyma.08G296000.1.Wm82.a4.v1	Segmental duplication
GmNPF5.10	Glyma.02G003400.1.Wm82.a4.v1	GmNPF5.14	Glyma.10G183900.1.Wm82.a4.v1	Segmental duplication
GmNPF5.10	Glyma.02G003400.1.Wm82.a4.v1	GmNPF5.11	Glyma.10G005300.1.Wm82.a4.v1	Segmental duplication
GmNPF5.4	Glyma.02G259400.1.Wm82.a4.v1	GmNPF5.5	Glyma.11G235200.1.Wm82.a4.v1	Segmental duplication
GmNPF8.6	Glyma.02G224600.1.Wm82.a4.v1	GmNPF8.5	Glyma.14G191300.5.Wm82.a4.v1	Segmental duplication
GmNPF6.10	Glyma.02G269700.1.Wm82.a4.v1	GmNPF6.11	Glyma.14G047200.1.Wm82.a4.v1	Segmental duplication
GmNPF4.5	Glyma.02G022200.1.Wm82.a4.v1	GmNPF4.8	Glyma.18G126500.1.Wm82.a4.v1	Segmental duplication
GmNPF2.10	Glyma.02G022700.1.Wm82.a4.v1	GmNPF2.14	Glyma.18G127100.1.Wm82.a4.v1	Segmental duplication
GmNPF5.4	Glyma.02G259400.1.Wm82.a4.v1	GmNPF5.6	Glyma.18G021700.1.Wm82.a4.v1	Segmental duplication
GmNPF8.6	Glyma.02G224600.1.Wm82.a4.v1	GmNPF8.4	Glyma.18G064900.1.Wm82.a4.v1	Segmental duplication
GmNPF5.10	Glyma.02G003400.1.Wm82.a4.v1	GmNPF5.13	Glyma.20G206300.1.Wm82.a4.v1	Segmental duplication
GmNPF5.22	Glyma.03G072100.1.Wm82.a4.v1	GmNPF5.21	Glyma.07G139100.1.Wm82.a4.v1	Segmental duplication
GmNPF4.16	Glyma.03G227500.2.Wm82.a4.v1	GmNPF4.13	Glyma.10G142000.1.Wm82.a4.v1	Segmental duplication
GmNPF5.8	Glyma.03G165900.1.Wm82.a4.v1	GmNPF5.14	Glyma.10G183900.1.Wm82.a4.v1	Segmental duplication
GmNPF5.22	Glyma.03G072100.1.Wm82.a4.v1	GmNPF5.20	Glyma.18G189600.1.Wm82.a4.v1	Segmental duplication
GmNPF3.6	Glyma.03G122500.1.Wm82.a4.v1	GmNPF3.5	Glyma.19G126600.1.Wm82.a4.v1	Segmental duplication
GmNPF5.8	Glyma.03G165900.1.Wm82.a4.v1	GmNPF5.7	Glyma.19G167000.1.Wm82.a4.v1	Segmental duplication
GmNPF4.16	Glyma.03G227500.2.Wm82.a4.v1	GmNPF4.15	Glyma.19G224400.1.Wm82.a4.v1	Segmental duplication
GmNPF4.16	Glyma.03G227500.2.Wm82.a4.v1	GmNPF4.14	Glyma.20G090400.1.Wm82.a4.v1	Segmental duplication
GmNPF4.12	Glyma.04G036100.1.Wm82.a4.v1	GmNPF4.11	Glyma.06G036200.1.Wm82.a4.v1	Segmental duplication
GmNPF5.3	Glyma.04G220700.1.Wm82.a4.v1	GmNPF5.2	Glyma.06G145200.1.Wm82.a4.v1	Segmental duplication
GmNPF1.10	Glyma.04G082700.1.Wm82.a4.v1	GmNPF1.8	Glyma.07G018700.1.Wm82.a4.v1	Segmental duplication
GmNPF1.10	Glyma.04G082700.1.Wm82.a4.v1	GmNPF1.9	Glyma.08G203900.1.Wm82.a4.v1	Segmental duplication
GmNPF1.10	Glyma.04G082700.1.Wm82.a4.v1	GmNPF1.2	Glyma.08G037200.2.Wm82.a4.v1	Segmental duplication
GmNPF1.10	Glyma.04G082700.1.Wm82.a4.v1	GmNPF1.4	Glyma.15G016900.2.Wm82.a4.v1	Segmental duplication
GmNPF1.10	Glyma.04G082700.1.Wm82.a4.v1	NA	Glyma.17G194500.1.Wm82.a4.v1	Segmental duplication
GmNPF8.7	Glyma.05G136200.1.Wm82.a4.v1	GmNPF8.8	Glyma.08G091600.1.Wm82.a4.v1	Segmental duplication
GmNPF4.22	Glyma.05G163000.2.Wm82.a4.v1	GmNPF4.21	Glyma.08G120500.1.Wm82.a4.v1	Segmental duplication
GmNPF1.1	Glyma.05G229700.1.Wm82.a4.v1	GmNPF1.2	Glyma.08G037200.2.Wm82.a4.v1	Segmental duplication
GmNPF1.1	Glyma.05G229700.1.Wm82.a4.v1	GmNPF1.6	Glyma.08G204000.4.Wm82.a4.v1	Segmental duplication
GmNPF4.9	Glyma.05G029900.1.Wm82.a4.v1	GmNPF4.6	Glyma.08G296000.1.Wm82.a4.v1	Segmental duplication
GmNPF6.6	Glyma.05G056900.2.Wm82.a4.v1	GmNPF6.9	Glyma.11G031500.1.Wm82.a4.v1	Segmental duplication
GmNPF7.12	Glyma.05G070600.1.Wm82.a4.v1	GmNPF7.14	Glyma.11G042000.1.Wm82.a4.v1	Segmental duplication
GmNPF4.22	Glyma.05G163000.2.Wm82.a4.v1	GmNPF4.19	Glyma.13G223800.1.Wm82.a4.v1	Segmental duplication
GmNPF4.22	Glyma.05G163000.2.Wm82.a4.v1	GmNPF4.20	Glyma.15G088200.1.Wm82.a4.v1	Segmental duplication
GmNPF1.1	Glyma.05G229700.1.Wm82.a4.v1	GmNPF1.4	Glyma.15G016900.2.Wm82.a4.v1	Segmental duplication
GmNPF6.6	Glyma.05G056900.2.Wm82.a4.v1	GmNPF6.7	Glyma.17G139400.1.Wm82.a4.v1	Segmental duplication
GmNPF7.12	Glyma.05G070600.1.Wm82.a4.v1	GmNPF7.11	Glyma.17G153300.1.Wm82.a4.v1	Segmental duplication
GmNPF4.9	Glyma.05G029900.1.Wm82.a4.v1	GmNPF4.10	Glyma.17G096800.1.Wm82.a4.v1	Segmental duplication
GmNPF2.8	Glyma.05G030400.1.Wm82.a4.v1	GmNPF2.4	Glyma.17G096200.1.Wm82.a4.v1	Segmental duplication
GmNPF1.8	Glyma.07G018700.1.Wm82.a4.v1	GmNPF1.9	Glyma.08G203900.1.Wm82.a4.v1	Segmental duplication
GmNPF5.21	Glyma.07G139100.1.Wm82.a4.v1	GmNPF5.33	Glyma.11G224500.1.Wm82.a4.v1	Segmental duplication
GmNPF1.7	Glyma.07G018800.2.Wm82.a4.v1	GmNPF1.5	Glyma.15G017000.1.Wm82.a4.v1	Segmental duplication
GmNPF4.2	Glyma.07G272600.1.Wm82.a4.v1	GmNPF4.1	Glyma.17G001800.1.Wm82.a4.v1	Segmental duplication
GmNPF5.21	Glyma.07G139100.1.Wm82.a4.v1	GmNPF5.20	Glyma.18G189600.1.Wm82.a4.v1	Segmental duplication
GmNPF4.21	Glyma.08G120500.1.Wm82.a4.v1	GmNPF4.19	Glyma.13G223800.1.Wm82.a4.v1	Segmental duplication
GmNPF4.21	Glyma.08G120500.1.Wm82.a4.v1	GmNPF4.20	Glyma.15G088200.1.Wm82.a4.v1	Segmental duplication
GmNPF1.9	Glyma.08G203900.1.Wm82.a4.v1	GmNPF1.4	Glyma.15G016900.2.Wm82.a4.v1	Segmental duplication
GmNPF1.2	Glyma.08G037200.2.Wm82.a4.v1	GmNPF1.4	Glyma.15G016900.2.Wm82.a4.v1	Segmental duplication
GmNPF4.6	Glyma.08G296000.1.Wm82.a4.v1	GmNPF4.8	Glyma.18G126500.1.Wm82.a4.v1	Segmental duplication
GmNPF7.1	Glyma.08G361300.2.Wm82.a4.v1	GmNPF7.2	Glyma.18G300400.1.Wm82.a4.v1	Segmental duplication
GmNPF6.2	Glyma.08G362800.1.Wm82.a4.v1	GmNPF6.3	Glyma.18G299200.1.Wm82.a4.v1	Segmental duplication
GmNPF7.6	Glyma.09G237600.1.Wm82.a4.v1	GmNPF7.9	Glyma.18G259900.1.Wm82.a4.v1	Segmental duplication
GmNPF5.11	Glyma.10G005300.1.Wm82.a4.v1	GmNPF5.14	Glyma.10G183900.1.Wm82.a4.v1	Segmental duplication
GmNPF7.4	Glyma.10G296600.1.Wm82.a4.v1	GmNPF7.2	Glyma.18G300400.1.Wm82.a4.v1	Segmental duplication
GmNPF4.13	Glyma.10G142000.1.Wm82.a4.v1	GmNPF4.15	Glyma.19G224400.1.Wm82.a4.v1	Segmental duplication
GmNPF5.14	Glyma.10G183900.1.Wm82.a4.v1	GmNPF5.7	Glyma.19G167000.1.Wm82.a4.v1	Segmental duplication
GmNPF7.4	Glyma.10G296600.1.Wm82.a4.v1	GmNPF7.3	Glyma.20G247400.1.Wm82.a4.v1	Segmental duplication
GmNPF4.13	Glyma.10G142000.1.Wm82.a4.v1	GmNPF4.14	Glyma.20G090400.1.Wm82.a4.v1	Segmental duplication
GmNPF5.14	Glyma.10G183900.1.Wm82.a4.v1	GmNPF5.13	Glyma.20G206300.1.Wm82.a4.v1	Segmental duplication
GmNPF5.11	Glyma.10G005300.1.Wm82.a4.v1	GmNPF5.13	Glyma.20G206300.1.Wm82.a4.v1	Segmental duplication
GmNPF6.9	Glyma.11G031500.1.Wm82.a4.v1	GmNPF6.7	Glyma.17G139400.1.Wm82.a4.v1	Segmental duplication
GmNPF7.14	Glyma.11G042000.1.Wm82.a4.v1	GmNPF7.11	Glyma.17G153300.1.Wm82.a4.v1	Segmental duplication
GmNPF8.3	Glyma.11G176800.1.Wm82.a4.v1	GmNPF8.4	Glyma.18G064900.1.Wm82.a4.v1	Segmental duplication
GmNPF5.33	Glyma.11G224500.1.Wm82.a4.v1	GmNPF5.20	Glyma.18G189600.1.Wm82.a4.v1	Segmental duplication
GmNPF5.25	Glyma.11G224200.2.Wm82.a4.v1	GmNPF5.31	Glyma.18G033800.1.Wm82.a4.v1	Segmental duplication
GmNPF5.5	Glyma.11G235200.1.Wm82.a4.v1	GmNPF5.6	Glyma.18G021700.1.Wm82.a4.v1	Segmental duplication
GmNPF5.18	Glyma.13G197500.1.Wm82.a4.v1	GmNPF5.17	Glyma.15G236100.1.Wm82.a4.v1	Segmental duplication
GmNPF4.19	Glyma.13G223800.1.Wm82.a4.v1	GmNPF4.20	Glyma.15G088200.1.Wm82.a4.v1	Segmental duplication
GmNPF6.5	Glyma.13G167700.1.Wm82.a4.v1	GmNPF6.4	Glyma.17G115300.1.Wm82.a4.v1	Segmental duplication
GmNPF4.18	Glyma.13G116900.1.Wm82.a4.v1	GmNPF4.17	Glyma.17G043000.1.Wm82.a4.v1	Segmental duplication
GmNPF5.36	Glyma.13G068200.1.Wm82.a4.v1	GmNPF5.37	Glyma.19G015800.1.Wm82.a4.v1	Segmental duplication
GmNPF1.12	Glyma.14G138200.1.Wm82.a4.v1	NA	Glyma.17G194500.1.Wm82.a4.v1	Segmental duplication
GmNPF1.12	Glyma.14G138200.1.Wm82.a4.v1	GmNPF1.13	Glyma.17G189300.1.Wm82.a4.v1	Segmental duplication
GmNPF8.5	Glyma.14G191300.5.Wm82.a4.v1	GmNPF8.4	Glyma.18G064900.1.Wm82.a4.v1	Segmental duplication
GmNPF4.17	Glyma.17G043000.1.Wm82.a4.v1	GmNPF4.15	Glyma.19G224400.1.Wm82.a4.v1	Segmental duplication
GmNPF4.15	Glyma.19G224400.1.Wm82.a4.v1	GmNPF4.14	Glyma.20G090400.1.Wm82.a4.v1	Segmental duplication
