# Supplementary material for: Comprehensive genome-wide identification of the NPF gene family and functional characterization of GmNPF6.8 regulating root development in soybean
Source: BMC Plant Biol. 2026 Mar 17;26:748. doi: 10.1186/s12870-026-08559-x (PMC13107649; doi:10.1186/s12870-026-08559-x)
Supplement: Supplementary file 5 — Supplementary Material 5. Supplementary Table S4: One-to-one orthologous relationships between the GmNPF gene members in Glycine max. [file 12870_2026_8559_MOESM5_ESM.xlsx]

## Sheet: Sheet1
Supplemental Table S4. One-to-one orthologous relationships between the GmNPF gene members in Glycine max.
Gene Name	Gene ID	Gene Name	Gene ID	Ka	Ks	Ka/Ks	Selection Pressure
GmNPF1.1	Glyma.05G229700.1.Wm82.a4.v1	GmNPF1.2	Glyma.08G037200.2.Wm82.a4.v1	0.11781	0.301892	0.390237	Purifying selection
GmNPF1.1	Glyma.05G229700.1.Wm82.a4.v1	GmNPF1.6	Glyma.08G204000.4.Wm82.a4.v1	0.431507	2.39483	0.180183	Purifying selection
GmNPF1.1	Glyma.05G229700.1.Wm82.a4.v1	GmNPF1.4	Glyma.15G016900.2.Wm82.a4.v1	0.41296	1.35268	0.305291	Purifying selection
GmNPF1.2	Glyma.08G037200.2.Wm82.a4.v1	GmNPF1.4	Glyma.15G016900.2.Wm82.a4.v1	0.425659	1.80519	0.235797	Purifying selection
GmNPF1.7	Glyma.07G018800.2.Wm82.a4.v1	GmNPF1.5	Glyma.15G017000.1.Wm82.a4.v1	0.147553	0.485824	0.303717	Purifying selection
GmNPF1.8	Glyma.07G018700.1.Wm82.a4.v1	GmNPF1.9	Glyma.08G203900.1.Wm82.a4.v1	0.0223346	0.0922685	0.242061	Purifying selection
GmNPF1.9	Glyma.08G203900.1.Wm82.a4.v1	GmNPF1.4	Glyma.15G016900.2.Wm82.a4.v1	0.231336	0.780342	0.296454	Purifying selection
GmNPF1.10	Glyma.04G082700.1.Wm82.a4.v1	GmNPF1.8	Glyma.07G018700.1.Wm82.a4.v1	0.4077	1.57757	0.258436	Purifying selection
GmNPF1.10	Glyma.04G082700.1.Wm82.a4.v1	GmNPF1.9	Glyma.08G203900.1.Wm82.a4.v1	0.399908	1.61661	0.247374	Purifying selection
GmNPF1.10	Glyma.04G082700.1.Wm82.a4.v1	GmNPF1.2	Glyma.08G037200.2.Wm82.a4.v1	0.471222	2.88803	0.163164	Purifying selection
GmNPF1.10	Glyma.04G082700.1.Wm82.a4.v1	GmNPF1.4	Glyma.15G016900.2.Wm82.a4.v1	0.382168	2.00377	0.190724	Purifying selection
GmNPF1.10	Glyma.04G082700.1.Wm82.a4.v1	NA	Glyma.17G194500.1.Wm82.a4.v1	0.466309	NaN	NaN	NaN
GmNPF1.12	Glyma.14G138200.1.Wm82.a4.v1	NA	Glyma.17G194500.1.Wm82.a4.v1	0.0819928	0.195088	0.420286	Purifying selection
GmNPF1.12	Glyma.14G138200.1.Wm82.a4.v1	GmNPF1.13	Glyma.17G189300.1.Wm82.a4.v1	0.132601	0.281631	0.470831	Purifying selection
GmNPF2.8	Glyma.05G030400.1.Wm82.a4.v1	GmNPF2.4	Glyma.17G096200.1.Wm82.a4.v1	0.175796	0.885243	0.198585	Purifying selection
GmNPF2.10	Glyma.02G022700.1.Wm82.a4.v1	GmNPF2.2	Glyma.05G030300.1.Wm82.a4.v1	0.536142	3.09829	0.173044	Purifying selection
GmNPF2.10	Glyma.02G022700.1.Wm82.a4.v1	GmNPF2.14	Glyma.18G127100.1.Wm82.a4.v1	0.394055	1.69361	0.232671	Purifying selection
GmNPF2.11	Glyma.01G041400.1.Wm82.a4.v1	GmNPF2.10	Glyma.02G022700.1.Wm82.a4.v1	0.0252818	0.107701	0.234741	Purifying selection
GmNPF2.11	Glyma.01G041400.1.Wm82.a4.v1	GmNPF2.2	Glyma.05G030300.1.Wm82.a4.v1	0.54873	2.39587	0.229032	Purifying selection
GmNPF2.11	Glyma.01G041400.1.Wm82.a4.v1	GmNPF2.7	Glyma.17G096300.2.Wm82.a4.v1	0.447852	NaN	NaN	NaN
GmNPF2.11	Glyma.01G041400.1.Wm82.a4.v1	GmNPF2.14	Glyma.18G127100.1.Wm82.a4.v1	0.389953	1.71708	0.227102	Purifying selection
GmNPF3.6	Glyma.03G122500.1.Wm82.a4.v1	GmNPF3.5	Glyma.19G126600.1.Wm82.a4.v1	0.0242599	0.135444	0.179114	Purifying selection
GmNPF4.2	Glyma.07G272600.1.Wm82.a4.v1	GmNPF4.1	Glyma.17G001800.1.Wm82.a4.v1	0.0390355	0.22132	0.176376	Purifying selection
GmNPF4.4	Glyma.01G042100.1.Wm82.a4.v1	GmNPF4.5	Glyma.02G022200.1.Wm82.a4.v1	0.018926	0.148777	0.12721	Purifying selection
GmNPF4.4	Glyma.01G042100.1.Wm82.a4.v1	GmNPF4.9	Glyma.05G029900.1.Wm82.a4.v1	0.213765	1.58071	0.135234	Purifying selection
GmNPF4.4	Glyma.01G042100.1.Wm82.a4.v1	GmNPF4.6	Glyma.08G296000.1.Wm82.a4.v1	0.10834	0.832825	0.130088	Purifying selection
GmNPF4.4	Glyma.01G042100.1.Wm82.a4.v1	GmNPF4.10	Glyma.17G096800.1.Wm82.a4.v1	0.210913	1.59307	0.132394	Purifying selection
GmNPF4.4	Glyma.01G042100.1.Wm82.a4.v1	GmNPF4.8	Glyma.18G126500.1.Wm82.a4.v1	0.10148	0.726719	0.139642	Purifying selection
GmNPF4.5	Glyma.02G022200.1.Wm82.a4.v1	GmNPF4.9	Glyma.05G029900.1.Wm82.a4.v1	0.20955	1.56335	0.134039	Purifying selection
GmNPF4.5	Glyma.02G022200.1.Wm82.a4.v1	GmNPF4.6	Glyma.08G296000.1.Wm82.a4.v1	0.102485	0.821606	0.124737	Purifying selection
GmNPF4.5	Glyma.02G022200.1.Wm82.a4.v1	GmNPF4.8	Glyma.18G126500.1.Wm82.a4.v1	0.102355	0.737657	0.138758	Purifying selection
GmNPF4.6	Glyma.08G296000.1.Wm82.a4.v1	GmNPF4.8	Glyma.18G126500.1.Wm82.a4.v1	0.0271392	0.163776	0.165709	Purifying selection
GmNPF4.9	Glyma.05G029900.1.Wm82.a4.v1	GmNPF4.6	Glyma.08G296000.1.Wm82.a4.v1	0.210869	1.48497	0.142002	Purifying selection
GmNPF4.9	Glyma.05G029900.1.Wm82.a4.v1	GmNPF4.10	Glyma.17G096800.1.Wm82.a4.v1	0.018565	0.145631	0.127479	Purifying selection
GmNPF4.12	Glyma.04G036100.1.Wm82.a4.v1	GmNPF4.11	Glyma.06G036200.1.Wm82.a4.v1	0.0205878	0.108426	0.189879	Purifying selection
GmNPF4.13	Glyma.10G142000.1.Wm82.a4.v1	GmNPF4.15	Glyma.19G224400.1.Wm82.a4.v1	0.109534	0.756913	0.144712	Purifying selection
GmNPF4.13	Glyma.10G142000.1.Wm82.a4.v1	GmNPF4.14	Glyma.20G090400.1.Wm82.a4.v1	0.0182446	0.105663	0.172668	Purifying selection
GmNPF4.15	Glyma.19G224400.1.Wm82.a4.v1	GmNPF4.14	Glyma.20G090400.1.Wm82.a4.v1	0.107423	0.747627	0.143685	Purifying selection
GmNPF4.16	Glyma.03G227500.2.Wm82.a4.v1	GmNPF4.13	Glyma.10G142000.1.Wm82.a4.v1	0.108718	0.770321	0.141134	Purifying selection
GmNPF4.16	Glyma.03G227500.2.Wm82.a4.v1	GmNPF4.15	Glyma.19G224400.1.Wm82.a4.v1	0.0125781	0.118756	0.105915	Purifying selection
GmNPF4.16	Glyma.03G227500.2.Wm82.a4.v1	GmNPF4.14	Glyma.20G090400.1.Wm82.a4.v1	0.110194	0.767981	0.143485	Purifying selection
GmNPF4.17	Glyma.17G043000.1.Wm82.a4.v1	GmNPF4.15	Glyma.19G224400.1.Wm82.a4.v1	0.373749	2.39908	0.155788	Purifying selection
GmNPF4.18	Glyma.13G116900.1.Wm82.a4.v1	GmNPF4.17	Glyma.17G043000.1.Wm82.a4.v1	0.0258517	0.116523	0.221859	Purifying selection
GmNPF4.19	Glyma.13G223800.1.Wm82.a4.v1	GmNPF4.20	Glyma.15G088200.1.Wm82.a4.v1	0.0193259	0.103986	0.185852	Purifying selection
GmNPF4.21	Glyma.08G120500.1.Wm82.a4.v1	GmNPF4.19	Glyma.13G223800.1.Wm82.a4.v1	0.166786	0.666336	0.250303	Purifying selection
GmNPF4.21	Glyma.08G120500.1.Wm82.a4.v1	GmNPF4.20	Glyma.15G088200.1.Wm82.a4.v1	0.170568	0.604526	0.282152	Purifying selection
GmNPF4.22	Glyma.05G163000.2.Wm82.a4.v1	GmNPF4.21	Glyma.08G120500.1.Wm82.a4.v1	0.0622975	0.206751	0.301316	Purifying selection
GmNPF4.22	Glyma.05G163000.2.Wm82.a4.v1	GmNPF4.19	Glyma.13G223800.1.Wm82.a4.v1	0.175937	0.648052	0.271486	Purifying selection
GmNPF4.22	Glyma.05G163000.2.Wm82.a4.v1	GmNPF4.20	Glyma.15G088200.1.Wm82.a4.v1	0.180762	0.6144	0.294209	Purifying selection
GmNPF5.3	Glyma.04G220700.1.Wm82.a4.v1	GmNPF5.2	Glyma.06G145200.1.Wm82.a4.v1	0.0466305	0.124834	0.37354	Purifying selection
GmNPF5.4	Glyma.02G259400.1.Wm82.a4.v1	GmNPF5.5	Glyma.11G235200.1.Wm82.a4.v1	0.10038	0.660055	0.152078	Purifying selection
GmNPF5.4	Glyma.02G259400.1.Wm82.a4.v1	GmNPF5.6	Glyma.18G021700.1.Wm82.a4.v1	0.0987818	0.590846	0.167187	Purifying selection
GmNPF5.5	Glyma.11G235200.1.Wm82.a4.v1	GmNPF5.6	Glyma.18G021700.1.Wm82.a4.v1	0.0120115	0.12174	0.0986655	Purifying selection
GmNPF5.8	Glyma.03G165900.1.Wm82.a4.v1	GmNPF5.14	Glyma.10G183900.1.Wm82.a4.v1	0.301023	1.85362	0.162397	Purifying selection
GmNPF5.8	Glyma.03G165900.1.Wm82.a4.v1	GmNPF5.7	Glyma.19G167000.1.Wm82.a4.v1	0.154205	0.404453	0.381268	Purifying selection
GmNPF5.10	Glyma.02G003400.1.Wm82.a4.v1	GmNPF5.14	Glyma.10G183900.1.Wm82.a4.v1	0.119693	0.608939	0.19656	Purifying selection
GmNPF5.10	Glyma.02G003400.1.Wm82.a4.v1	GmNPF5.11	Glyma.10G005300.1.Wm82.a4.v1	0.0127352	0.0981916	0.129697	Purifying selection
GmNPF5.10	Glyma.02G003400.1.Wm82.a4.v1	GmNPF5.13	Glyma.20G206300.1.Wm82.a4.v1	0.116869	0.547642	0.213404	Purifying selection
GmNPF5.11	Glyma.10G005300.1.Wm82.a4.v1	GmNPF5.14	Glyma.10G183900.1.Wm82.a4.v1	0.124114	0.612986	0.202474	Purifying selection
GmNPF5.11	Glyma.10G005300.1.Wm82.a4.v1	GmNPF5.13	Glyma.20G206300.1.Wm82.a4.v1	0.120402	0.551446	0.218339	Purifying selection
GmNPF5.14	Glyma.10G183900.1.Wm82.a4.v1	GmNPF5.7	Glyma.19G167000.1.Wm82.a4.v1	0.275836	2.03344	0.135649	Purifying selection
GmNPF5.14	Glyma.10G183900.1.Wm82.a4.v1	GmNPF5.13	Glyma.20G206300.1.Wm82.a4.v1	0.00813969	0.12018	0.0677292	Purifying selection
GmNPF5.18	Glyma.13G197500.1.Wm82.a4.v1	GmNPF5.17	Glyma.15G236100.1.Wm82.a4.v1	0.0203963	0.145921	0.139776	Purifying selection
GmNPF5.21	Glyma.07G139100.1.Wm82.a4.v1	GmNPF5.33	Glyma.11G224500.1.Wm82.a4.v1	0.278226	2.16918	0.128263	Purifying selection
GmNPF5.21	Glyma.07G139100.1.Wm82.a4.v1	GmNPF5.20	Glyma.18G189600.1.Wm82.a4.v1	0.0170451	0.112605	0.151371	Purifying selection
GmNPF5.22	Glyma.03G072100.1.Wm82.a4.v1	GmNPF5.21	Glyma.07G139100.1.Wm82.a4.v1	0.134062	0.726416	0.184552	Purifying selection
GmNPF5.22	Glyma.03G072100.1.Wm82.a4.v1	GmNPF5.20	Glyma.18G189600.1.Wm82.a4.v1	0.136869	0.738778	0.185264	Purifying selection
GmNPF5.23	Glyma.01G105000.1.Wm82.a4.v1	GmNPF5.22	Glyma.03G072100.1.Wm82.a4.v1	0.0241134	0.108049	0.223171	Purifying selection
GmNPF5.23	Glyma.01G105000.1.Wm82.a4.v1	GmNPF5.21	Glyma.07G139100.1.Wm82.a4.v1	0.121981	0.711078	0.171543	Purifying selection
GmNPF5.23	Glyma.01G105000.1.Wm82.a4.v1	GmNPF5.20	Glyma.18G189600.1.Wm82.a4.v1	0.123027	0.71773	0.171411	Purifying selection
GmNPF5.25	Glyma.11G224200.2.Wm82.a4.v1	GmNPF5.31	Glyma.18G033800.1.Wm82.a4.v1	0.132418	0.329868	0.401426	Purifying selection
GmNPF5.33	Glyma.11G224500.1.Wm82.a4.v1	GmNPF5.20	Glyma.18G189600.1.Wm82.a4.v1	0.283184	2.30299	0.122963	Purifying selection
GmNPF5.36	Glyma.13G068200.1.Wm82.a4.v1	GmNPF5.37	Glyma.19G015800.1.Wm82.a4.v1	0.0211697	0.105966	0.199779	Purifying selection
GmNPF6.5	Glyma.13G167700.1.Wm82.a4.v1	GmNPF6.4	Glyma.17G115300.1.Wm82.a4.v1	0.0206107	0.114334	0.180268	Purifying selection
GmNPF6.6	Glyma.05G056900.2.Wm82.a4.v1	GmNPF6.9	Glyma.11G031500.1.Wm82.a4.v1	0.210435	1.12617	0.186859	Purifying selection
GmNPF6.6	Glyma.05G056900.2.Wm82.a4.v1	GmNPF6.7	Glyma.17G139400.1.Wm82.a4.v1	0.0486883	0.208165	0.233893	Purifying selection
GmNPF6.8	Glyma.01G210500.1.Wm82.a4.v1	GmNPF6.6	Glyma.05G056900.2.Wm82.a4.v1	0.211284	1.05977	0.199369	Purifying selection
GmNPF6.8	Glyma.01G210500.1.Wm82.a4.v1	GmNPF6.9	Glyma.11G031500.1.Wm82.a4.v1	0.0135418	0.127885	0.10589	Purifying selection
GmNPF6.8	Glyma.01G210500.1.Wm82.a4.v1	GmNPF6.7	Glyma.17G139400.1.Wm82.a4.v1	0.179345	0.964978	0.185854	Purifying selection
GmNPF6.9	Glyma.11G031500.1.Wm82.a4.v1	GmNPF6.7	Glyma.17G139400.1.Wm82.a4.v1	0.17963	1.02093	0.175948	Purifying selection
GmNPF6.10	Glyma.02G269700.1.Wm82.a4.v1	GmNPF6.11	Glyma.14G047200.1.Wm82.a4.v1	0.0158596	0.0930451	0.170451	Purifying selection
GmNPF7.1	Glyma.08G361300.2.Wm82.a4.v1	GmNPF7.2	Glyma.18G300400.1.Wm82.a4.v1	0.0449088	0.0972815	0.461638	Purifying selection
GmNPF7.4	Glyma.10G296600.1.Wm82.a4.v1	GmNPF7.2	Glyma.18G300400.1.Wm82.a4.v1	0.145875	0.635273	0.229625	Purifying selection
GmNPF7.4	Glyma.10G296600.1.Wm82.a4.v1	GmNPF7.3	Glyma.20G247400.1.Wm82.a4.v1	0.0116183	0.0995936	0.116657	Purifying selection
GmNPF7.6	Glyma.09G237600.1.Wm82.a4.v1	GmNPF7.9	Glyma.18G259900.1.Wm82.a4.v1	0.102691	0.421481	0.243643	Purifying selection
GmNPF7.12	Glyma.05G070600.1.Wm82.a4.v1	GmNPF7.14	Glyma.11G042000.1.Wm82.a4.v1	0.0922465	0.532737	0.173156	Purifying selection
GmNPF7.12	Glyma.05G070600.1.Wm82.a4.v1	GmNPF7.11	Glyma.17G153300.1.Wm82.a4.v1	0.012898	0.113496	0.113643	Purifying selection
GmNPF7.13	Glyma.01G200100.1.Wm82.a4.v1	GmNPF7.12	Glyma.05G070600.1.Wm82.a4.v1	0.0935996	0.531532	0.176094	Purifying selection
GmNPF7.13	Glyma.01G200100.1.Wm82.a4.v1	GmNPF7.14	Glyma.11G042000.1.Wm82.a4.v1	0.00952277	0.106166	0.0896973	Purifying selection
GmNPF7.13	Glyma.01G200100.1.Wm82.a4.v1	GmNPF7.11	Glyma.17G153300.1.Wm82.a4.v1	0.0952247	0.517964	0.183844	Purifying selection
GmNPF7.14	Glyma.11G042000.1.Wm82.a4.v1	GmNPF7.11	Glyma.17G153300.1.Wm82.a4.v1	0.0938764	0.519056	0.18086	Purifying selection
GmNPF8.1	Glyma.01G112500.7.Wm82.a4.v1	GmNPF8.2	Glyma.07G145900.1.Wm82.a4.v1	0.118652	0.597194	0.198683	Purifying selection
GmNPF8.3	Glyma.11G176800.1.Wm82.a4.v1	GmNPF8.4	Glyma.18G064900.1.Wm82.a4.v1	0.0170749	0.126337	0.135153	Purifying selection
GmNPF8.5	Glyma.14G191300.5.Wm82.a4.v1	GmNPF8.4	Glyma.18G064900.1.Wm82.a4.v1	0.144038	0.579833	0.248412	Purifying selection
GmNPF8.6	Glyma.02G224600.1.Wm82.a4.v1	GmNPF8.5	Glyma.14G191300.5.Wm82.a4.v1	0.0389289	0.165141	0.235732	Purifying selection
GmNPF8.6	Glyma.02G224600.1.Wm82.a4.v1	GmNPF8.4	Glyma.18G064900.1.Wm82.a4.v1	0.1569	0.587549	0.267041	Purifying selection
GmNPF8.7	Glyma.05G136200.1.Wm82.a4.v1	GmNPF8.8	Glyma.08G091600.1.Wm82.a4.v1	0.0178286	0.134532	0.132523	Purifying selection
NA	Glyma.08G362800.1.Wm82.a4.v1	GmNPF6.3	Glyma.18G299200.1.Wm82.a4.v1	0.273562	0.575215	0.475582	Purifying selection
NaN: No result.
