# Supplementary material for: Comprehensive genome-wide identification of the NPF gene family and functional characterization of GmNPF6.8 regulating root development in soybean
Source: BMC Plant Biol. 2026 Mar 17;26:748. doi: 10.1186/s12870-026-08559-x (PMC13107649; doi:10.1186/s12870-026-08559-x)
Supplement: Supplementary file 6 — Supplementary Material 6.Supplementary Table S5: One-to-one orthologous relationships between the NPF gene members in Glycine max and Oryza sativa, Arabidopsis thaliana, Solanum lycopersicum, Vigna unguiculata. [file 12870_2026_8559_MOESM6_ESM.xlsx]

## Sheet: Sheet1
Supplemental Table S5. One-to-one orthologous relationships between the NPF gene members in Glycine max and Arabidopsis thaliana.
Chr	GmNPF Gene Name	GmNPF Gene ID	Chr	AtNPF Gene ID
Chr.01	GmNPF6.8	Glyma.01G210500.1.Wm82.a4.v1	Chr.01	transcript:AT1G12110.1
Chr.01	GmNPF3.2	Glyma.01G081600.1.Wm82.a4.v1	Chr.01	transcript:AT1G68570.1
Chr.01	GmNPF4.4	Glyma.01G042100.1.Wm82.a4.v1	Chr.01	transcript:AT1G59740.1
Chr.01	GmNPF4.4	Glyma.01G042100.1.Wm82.a4.v1	Chr.01	transcript:AT1G69850.1
Chr.01	GmNPF2.11	Glyma.01G041400.1.Wm82.a4.v1	Chr.01	transcript:AT1G69860.1
Chr.01	GmNPF4.4	Glyma.01G042100.1.Wm82.a4.v1	Chr.01	transcript:AT1G27040.1
Chr.01	GmNPF2.11	Glyma.01G041400.1.Wm82.a4.v1	Chr.01	transcript:AT1G27080.1
Chr.01	GmNPF7.13	Glyma.01G200100.1.Wm82.a4.v1	Chr.01	transcript:AT1G32450.1
Chr.01	GmNPF5.23	Glyma.01G105000.1.Wm82.a4.v1	Chr.02	transcript:AT2G37900.1
Chr.01	GmNPF5.23	Glyma.01G105000.1.Wm82.a4.v1	Chr.03	transcript:AT3G53960.1
Chr.01	GmNPF2.11	Glyma.01G041400.1.Wm82.a4.v1	Chr.05	transcript:AT5G62680.1
Chr.01	GmNPF4.4	Glyma.01G042100.1.Wm82.a4.v1	Chr.05	transcript:AT5G62730.1
Chr.02	GmNPF4.5	Glyma.02G022200.1.Wm82.a4.v1	Chr.01	transcript:AT1G69850.1
Chr.02	GmNPF2.10	Glyma.02G022700.1.Wm82.a4.v1	Chr.01	transcript:AT1G69860.1
Chr.02	GmNPF4.5	Glyma.02G022200.1.Wm82.a4.v1	Chr.01	transcript:AT1G27040.1
Chr.02	GmNPF2.10	Glyma.02G022700.1.Wm82.a4.v1	Chr.01	transcript:AT1G27080.1
Chr.02	GmNPF4.5	Glyma.02G022200.1.Wm82.a4.v1	Chr.01	transcript:AT1G59740.1
Chr.02	GmNPF5.4	Glyma.02G259400.1.Wm82.a4.v1	Chr.02	transcript:AT2G40460.1
Chr.02	GmNPF2.10	Glyma.02G022700.1.Wm82.a4.v1	Chr.05	transcript:AT5G62680.1
Chr.02	GmNPF4.5	Glyma.02G022200.1.Wm82.a4.v1	Chr.05	transcript:AT5G62730.1
Chr.03	GmNPF5.22	Glyma.03G072100.1.Wm82.a4.v1	Chr.02	transcript:AT2G37900.1
Chr.03	GmNPF5.22	Glyma.03G072100.1.Wm82.a4.v1	Chr.03	transcript:AT3G53960.1
Chr.04	GmNPF5.3	Glyma.04G220700.1.Wm82.a4.v1	Chr.02	transcript:AT2G40460.1
Chr.04	GmNPF1.10	Glyma.04G082700.1.Wm82.a4.v1	Chr.05	transcript:AT5G11570.1
Chr.05	GmNPF2.2	Glyma.05G030300.1.Wm82.a4.v1	Chr.01	transcript:AT1G18880.1
Chr.05	GmNPF4.9	Glyma.05G029900.1.Wm82.a4.v1	Chr.01	transcript:AT1G69850.1
Chr.05	GmNPF2.2	Glyma.05G030300.1.Wm82.a4.v1	Chr.01	transcript:AT1G69870.1
Chr.05	GmNPF4.9	Glyma.05G029900.1.Wm82.a4.v1	Chr.01	transcript:AT1G27040.1
Chr.05	GmNPF2.2	Glyma.05G030300.1.Wm82.a4.v1	Chr.01	transcript:AT1G27080.1
Chr.05	GmNPF6.6	Glyma.05G056900.2.Wm82.a4.v1	Chr.01	transcript:AT1G12110.1
Chr.05	GmNPF8.7	Glyma.05G136200.1.Wm82.a4.v1	Chr.02	transcript:AT2G02020.1
Chr.05	GmNPF1.1	Glyma.05G229700.1.Wm82.a4.v1	Chr.03	transcript:AT3G16180.1
Chr.05	GmNPF2.2	Glyma.05G030300.1.Wm82.a4.v1	Chr.05	transcript:AT5G62680.1
Chr.05	GmNPF4.9	Glyma.05G029900.1.Wm82.a4.v1	Chr.05	transcript:AT5G62730.1
Chr.06	GmNPF5.2	Glyma.06G145200.1.Wm82.a4.v1	Chr.02	transcript:AT2G40460.1
Chr.07	GmNPF1.8	Glyma.07G018700.1.Wm82.a4.v1	Chr.01	transcript:AT1G52190.1
Chr.07	GmNPF5.21	Glyma.07G139100.1.Wm82.a4.v1	Chr.02	transcript:AT2G37900.1
Chr.07	GmNPF5.19	Glyma.07G146600.1.Wm82.a4.v1	Chr.02	transcript:AT2G38100.3
Chr.07	GmNPF5.21	Glyma.07G139100.1.Wm82.a4.v1	Chr.03	transcript:AT3G53960.1
Chr.07	GmNPF8.2	Glyma.07G145900.1.Wm82.a4.v1	Chr.03	transcript:AT3G54140.1
Chr.07	GmNPF1.8	Glyma.07G018700.1.Wm82.a4.v1	Chr.03	transcript:AT3G16180.1
Chr.07	GmNPF8.2	Glyma.07G145900.1.Wm82.a4.v1	Chr.05	transcript:AT5G01180.1
Chr.08	GmNPF1.9	Glyma.08G203900.1.Wm82.a4.v1	Chr.01	transcript:AT1G52190.1
Chr.08	GmNPF4.6	Glyma.08G296000.1.Wm82.a4.v1	Chr.01	transcript:AT1G59740.1
Chr.08	GmNPF4.6	Glyma.08G296000.1.Wm82.a4.v1	Chr.01	transcript:AT1G69850.1
Chr.08	GmNPF4.6	Glyma.08G296000.1.Wm82.a4.v1	Chr.01	transcript:AT1G27040.1
Chr.08	GmNPF8.8	Glyma.08G091600.1.Wm82.a4.v1	Chr.02	transcript:AT2G02020.1
Chr.08	GmNPF1.9	Glyma.08G203900.1.Wm82.a4.v1	Chr.03	transcript:AT3G16180.1
Chr.08	GmNPF1.2	Glyma.08G037200.2.Wm82.a4.v1	Chr.03	transcript:AT3G16180.1
Chr.11	GmNPF7.14	Glyma.11G042000.1.Wm82.a4.v1	Chr.01	transcript:AT1G32450.1
Chr.11	GmNPF6.9	Glyma.11G031500.1.Wm82.a4.v1	Chr.01	transcript:AT1G12110.1
Chr.11	GmNPF5.5	Glyma.11G235200.1.Wm82.a4.v1	Chr.02	transcript:AT2G40460.1
Chr.11	GmNPF5.30	Glyma.11G223900.1.Wm82.a4.v1	Chr.02	transcript:AT2G37900.1
Chr.13	GmNPF5.36	Glyma.13G068200.1.Wm82.a4.v1	Chr.03	transcript:AT3G01350.1
Chr.13	GmNPF2.1	Glyma.13G329500.1.Wm82.a4.v1	Chr.03	transcript:AT3G45650.2
Chr.13	GmNPF5.18	Glyma.13G197500.1.Wm82.a4.v1	Chr.03	transcript:AT3G54450.1
Chr.13	GmNPF5.36	Glyma.13G068200.1.Wm82.a4.v1	Chr.05	transcript:AT5G14940.1
Chr.15	GmNPF1.4	Glyma.15G016900.2.Wm82.a4.v1	Chr.01	transcript:AT1G52190.1
Chr.15	GmNPF1.4	Glyma.15G016900.2.Wm82.a4.v1	Chr.03	transcript:AT3G16180.1
Chr.15	GmNPF5.17	Glyma.15G236100.1.Wm82.a4.v1	Chr.03	transcript:AT3G54450.1
Chr.17	GmNPF7.11	Glyma.17G153300.1.Wm82.a4.v1	Chr.01	transcript:AT1G32450.1
Chr.17	GmNPF6.7	Glyma.17G139400.1.Wm82.a4.v1	Chr.01	transcript:AT1G12110.1
Chr.17	GmNPF4.10	Glyma.17G096800.1.Wm82.a4.v1	Chr.01	transcript:AT1G69850.1
Chr.17	GmNPF2.4	Glyma.17G096200.1.Wm82.a4.v1	Chr.01	transcript:AT1G69870.1
Chr.17	GmNPF2.4	Glyma.17G096200.1.Wm82.a4.v1	Chr.01	transcript:AT1G18880.1
Chr.17	GmNPF4.10	Glyma.17G096800.1.Wm82.a4.v1	Chr.01	transcript:AT1G27040.1
Chr.17	GmNPF2.4	Glyma.17G096200.1.Wm82.a4.v1	Chr.01	transcript:AT1G27080.1
Chr.17	GmNPF6.4	Glyma.17G115300.1.Wm82.a4.v1	Chr.02	transcript:AT2G26690.1
Chr.17	GmNPF2.4	Glyma.17G096200.1.Wm82.a4.v1	Chr.03	transcript:AT3G47960.1
Chr.17	GmNPF2.4	Glyma.17G096200.1.Wm82.a4.v1	Chr.05	transcript:AT5G62680.1
Chr.17	GmNPF4.10	Glyma.17G096800.1.Wm82.a4.v1	Chr.05	transcript:AT5G62730.1
Chr.18	GmNPF4.8	Glyma.18G126500.1.Wm82.a4.v1	Chr.01	transcript:AT1G69850.1
Chr.18	GmNPF2.14	Glyma.18G127100.1.Wm82.a4.v1	Chr.01	transcript:AT1G69860.1
Chr.18	GmNPF4.8	Glyma.18G126500.1.Wm82.a4.v1	Chr.01	transcript:AT1G27040.1
Chr.18	GmNPF2.14	Glyma.18G127100.1.Wm82.a4.v1	Chr.01	transcript:AT1G27080.1
Chr.18	GmNPF5.20	Glyma.18G189600.1.Wm82.a4.v1	Chr.02	transcript:AT2G37900.1
Chr.18	GmNPF5.6	Glyma.18G021700.1.Wm82.a4.v1	Chr.02	transcript:AT2G40460.1
Chr.18	GmNPF5.32	Glyma.18G033700.1.Wm82.a4.v1	Chr.02	transcript:AT2G37900.1
Chr.18	GmNPF5.20	Glyma.18G189600.1.Wm82.a4.v1	Chr.03	transcript:AT3G53960.1
Chr.19	GmNPF5.37	Glyma.19G015800.1.Wm82.a4.v1	Chr.03	transcript:AT3G01350.1
Chr.19	GmNPF5.37	Glyma.19G015800.1.Wm82.a4.v1	Chr.05	transcript:AT5G14940.1

## Sheet: Sheet2
Supplemental Table S5. One-to-one orthologous relationships between the NPF gene members in Glycine max and Solanum lycopersicum.
Chr	GmNPF Gene Name	GmNPF Gene ID	Chr	SL3.0NPF Gene ID
Chr.01	GmNPF4.4	Glyma.01G042100.1.Wm82.a4.v1	Chr.03	transcript:Solyc03g113250.3.1
Chr.01	GmNPF2.11	Glyma.01G041400.1.Wm82.a4.v1	Chr.03	transcript:Solyc03g113420.3.1
Chr.01	GmNPF4.4	Glyma.01G042100.1.Wm82.a4.v1	Chr.04	transcript:Solyc04g005790.3.1
Chr.01	GmNPF2.11	Glyma.01G041400.1.Wm82.a4.v1	Chr.05	transcript:Solyc05g006920.3.1
Chr.01	GmNPF3.2	Glyma.01G081600.1.Wm82.a4.v1	Chr.05	transcript:Solyc05g009500.3.1
Chr.01	GmNPF6.8	Glyma.01G210500.1.Wm82.a4.v1	Chr.06	transcript:Solyc06g060620.3.1
Chr.01	GmNPF7.13	Glyma.01G200100.1.Wm82.a4.v1	Chr.08	transcript:Solyc08g077170.3.1
Chr.01	GmNPF6.8	Glyma.01G210500.1.Wm82.a4.v1	Chr.08	transcript:Solyc08g078950.3.1
Chr.01	GmNPF7.13	Glyma.01G200100.1.Wm82.a4.v1	Chr.08	transcript:Solyc08g007060.3.1
Chr.01	GmNPF6.8	Glyma.01G210500.1.Wm82.a4.v1	Chr.08	transcript:Solyc08g007430.2.1
Chr.02	GmNPF4.5	Glyma.02G022200.1.Wm82.a4.v1	Chr.03	transcript:Solyc03g113250.3.1
Chr.02	GmNPF2.10	Glyma.02G022700.1.Wm82.a4.v1	Chr.03	transcript:Solyc03g113420.3.1
Chr.02	GmNPF4.5	Glyma.02G022200.1.Wm82.a4.v1	Chr.04	transcript:Solyc04g005790.3.1
Chr.02	GmNPF2.10	Glyma.02G022700.1.Wm82.a4.v1	Chr.05	transcript:Solyc05g006920.3.1
Chr.02	GmNPF4.5	Glyma.02G022200.1.Wm82.a4.v1	Chr.05	transcript:Solyc05g007000.3.1
Chr.02	GmNPF8.6	Glyma.02G224600.1.Wm82.a4.v1	Chr.06	transcript:Solyc06g076750.3.1
Chr.02	GmNPF5.4	Glyma.02G259400.1.Wm82.a4.v1	Chr.06	transcript:Solyc06g050900.3.1
Chr.03	GmNPF4.16	Glyma.03G227500.2.Wm82.a4.v1	Chr.01	transcript:Solyc01g102360.2.1
Chr.04	GmNPF4.12	Glyma.04G036100.1.Wm82.a4.v1	Chr.04	transcript:Solyc04g079530.3.1
Chr.04	GmNPF1.10	Glyma.04G082700.1.Wm82.a4.v1	Chr.08	transcript:Solyc08g066940.3.1
Chr.05	GmNPF4.9	Glyma.05G029900.1.Wm82.a4.v1	Chr.03	transcript:Solyc03g113250.3.1
Chr.05	GmNPF4.22	Glyma.05G163000.2.Wm82.a4.v1	Chr.03	transcript:Solyc03g005950.2.1
Chr.05	GmNPF2.2	Glyma.05G030300.1.Wm82.a4.v1	Chr.05	transcript:Solyc05g006920.3.1
Chr.05	GmNPF4.9	Glyma.05G029900.1.Wm82.a4.v1	Chr.05	transcript:Solyc05g007000.3.1
Chr.05	GmNPF6.6	Glyma.05G056900.2.Wm82.a4.v1	Chr.06	transcript:Solyc06g060620.3.1
Chr.05	GmNPF1.1	Glyma.05G229700.1.Wm82.a4.v1	Chr.08	transcript:Solyc08g066940.3.1
Chr.05	GmNPF7.12	Glyma.05G070600.1.Wm82.a4.v1	Chr.08	transcript:Solyc08g077170.3.1
Chr.05	GmNPF6.6	Glyma.05G056900.2.Wm82.a4.v1	Chr.08	transcript:Solyc08g078950.3.1
Chr.05	GmNPF7.12	Glyma.05G070600.1.Wm82.a4.v1	Chr.08	transcript:Solyc08g007060.3.1
Chr.05	GmNPF6.6	Glyma.05G056900.2.Wm82.a4.v1	Chr.08	transcript:Solyc08g007430.2.1
Chr.06	GmNPF4.11	Glyma.06G036200.1.Wm82.a4.v1	Chr.04	transcript:Solyc04g079530.3.1
Chr.07	GmNPF4.2	Glyma.07G272600.1.Wm82.a4.v1	Chr.01	transcript:Solyc01g103030.3.1
Chr.07	GmNPF1.8	Glyma.07G018700.1.Wm82.a4.v1	Chr.03	transcript:Solyc03g120550.3.1
Chr.07	GmNPF8.2	Glyma.07G145900.1.Wm82.a4.v1	Chr.06	transcript:Solyc06g076750.3.1
Chr.07	GmNPF1.8	Glyma.07G018700.1.Wm82.a4.v1	Chr.08	transcript:Solyc08g066940.3.1
Chr.08	GmNPF1.9	Glyma.08G203900.1.Wm82.a4.v1	Chr.03	transcript:Solyc03g120550.3.1
Chr.08	GmNPF1.2	Glyma.08G037200.2.Wm82.a4.v1	Chr.03	transcript:Solyc03g120570.3.1
Chr.08	GmNPF4.6	Glyma.08G296000.1.Wm82.a4.v1	Chr.03	transcript:Solyc03g113250.3.1
Chr.08	GmNPF4.21	Glyma.08G120500.1.Wm82.a4.v1	Chr.03	transcript:Solyc03g005950.2.1
Chr.08	GmNPF1.2	Glyma.08G037200.2.Wm82.a4.v1	Chr.03	transcript:Solyc03g120570.3.1
Chr.08	GmNPF4.6	Glyma.08G296000.1.Wm82.a4.v1	Chr.04	transcript:Solyc04g005790.3.1
Chr.08	GmNPF4.6	Glyma.08G296000.1.Wm82.a4.v1	Chr.05	transcript:Solyc05g007000.3.1
Chr.08	GmNPF1.9	Glyma.08G203900.1.Wm82.a4.v1	Chr.08	transcript:Solyc08g066940.3.1
Chr.08	GmNPF1.2	Glyma.08G037200.2.Wm82.a4.v1	Chr.08	transcript:Solyc08g066940.3.1
Chr.10	GmNPF4.13	Glyma.10G142000.1.Wm82.a4.v1	Chr.01	transcript:Solyc01g102360.2.1
Chr.11	GmNPF6.9	Glyma.11G031500.1.Wm82.a4.v1	Chr.06	transcript:Solyc06g060620.3.1
Chr.11	GmNPF5.5	Glyma.11G235200.1.Wm82.a4.v1	Chr.06	transcript:Solyc06g050900.3.1
Chr.11	GmNPF7.14	Glyma.11G042000.1.Wm82.a4.v1	Chr.08	transcript:Solyc08g077170.3.1
Chr.11	GmNPF6.9	Glyma.11G031500.1.Wm82.a4.v1	Chr.08	transcript:Solyc08g078950.3.1
Chr.11	GmNPF7.14	Glyma.11G042000.1.Wm82.a4.v1	Chr.08	transcript:Solyc08g007060.3.1
Chr.11	GmNPF6.9	Glyma.11G031500.1.Wm82.a4.v1	Chr.08	transcript:Solyc08g007430.2.1
Chr.12	GmNPF4.3	Glyma.12G163800.1.Wm82.a4.v1	Chr.01	transcript:Solyc01g103030.3.1
Chr.13	GmNPF5.36	Glyma.13G068200.1.Wm82.a4.v1	Chr.02	transcript:Solyc02g087280.3.1
Chr.13	GmNPF4.19	Glyma.13G223800.1.Wm82.a4.v1	Chr.03	transcript:Solyc03g005950.2.1
Chr.13	GmNPF2.1	Glyma.13G329500.1.Wm82.a4.v1	Chr.06	transcript:Solyc06g075440.2.1
Chr.14	GmNPF8.5	Glyma.14G191300.5.Wm82.a4.v1	Chr.06	transcript:Solyc06g076750.3.1
Chr.14	GmNPF6.11	Glyma.14G047200.1.Wm82.a4.v1	Chr.07	transcript:Solyc07g049290.3.1
Chr.15	GmNPF4.20	Glyma.15G088200.1.Wm82.a4.v1	Chr.03	transcript:Solyc03g005950.2.1
Chr.15	GmNPF1.4	Glyma.15G016900.2.Wm82.a4.v1	Chr.03	transcript:Solyc03g120550.3.1
Chr.15	GmNPF1.4	Glyma.15G016900.2.Wm82.a4.v1	Chr.08	transcript:Solyc08g066940.3.1
Chr.17	GmNPF4.17	Glyma.17G043000.1.Wm82.a4.v1	Chr.01	transcript:Solyc01g102360.2.1
Chr.17	GmNPF4.1	Glyma.17G001800.1.Wm82.a4.v1	Chr.01	transcript:Solyc01g103030.3.1
Chr.17	GmNPF4.10	Glyma.17G096800.1.Wm82.a4.v1	Chr.03	transcript:Solyc03g113250.3.1
Chr.17	GmNPF2.4	Glyma.17G096200.1.Wm82.a4.v1	Chr.05	transcript:Solyc05g006920.3.1
Chr.17	GmNPF4.10	Glyma.17G096800.1.Wm82.a4.v1	Chr.05	transcript:Solyc05g007000.3.1
Chr.17	GmNPF6.7	Glyma.17G139400.1.Wm82.a4.v1	Chr.06	transcript:Solyc06g060620.3.1
Chr.17	GmNPF6.4	Glyma.17G115300.1.Wm82.a4.v1	Chr.08	transcript:Solyc08g061010.3.1
Chr.17	GmNPF7.11	Glyma.17G153300.1.Wm82.a4.v1	Chr.08	transcript:Solyc08g077170.3.1
Chr.17	GmNPF6.7	Glyma.17G139400.1.Wm82.a4.v1	Chr.08	transcript:Solyc08g078950.3.1
Chr.17	GmNPF7.11	Glyma.17G153300.1.Wm82.a4.v1	Chr.08	transcript:Solyc08g007060.3.1
Chr.17	GmNPF6.7	Glyma.17G139400.1.Wm82.a4.v1	Chr.08	transcript:Solyc08g007430.2.1
Chr.18	GmNPF4.8	Glyma.18G126500.1.Wm82.a4.v1	Chr.03	transcript:Solyc03g113250.3.1
Chr.18	GmNPF2.14	Glyma.18G127100.1.Wm82.a4.v1	Chr.03	transcript:Solyc03g113420.3.1
Chr.18	GmNPF4.8	Glyma.18G126500.1.Wm82.a4.v1	Chr.04	transcript:Solyc04g005790.3.1
Chr.18	GmNPF2.14	Glyma.18G127100.1.Wm82.a4.v1	Chr.05	transcript:Solyc05g006920.3.1
Chr.18	GmNPF4.8	Glyma.18G126500.1.Wm82.a4.v1	Chr.05	transcript:Solyc05g007000.3.1
Chr.18	GmNPF8.4	Glyma.18G064900.1.Wm82.a4.v1	Chr.06	transcript:Solyc06g076750.3.1
Chr.18	GmNPF5.6	Glyma.18G021700.1.Wm82.a4.v1	Chr.06	transcript:Solyc06g050900.3.1
Chr.19	GmNPF4.15	Glyma.19G224400.1.Wm82.a4.v1	Chr.01	transcript:Solyc01g102360.2.1
Chr.19	GmNPF5.37	Glyma.19G015800.1.Wm82.a4.v1	Chr.02	transcript:Solyc02g087280.3.1
Chr.20	GmNPF4.14	Glyma.20G090400.1.Wm82.a4.v1	Chr.01	transcript:Solyc01g102360.2.1

## Sheet: Sheet3
Supplemental Table S5. One-to-one orthologous relationships between the NPF gene members in Glycine max and Vigna unguiculata.
Chr.	GmNPF Gene Name	GmNPF Gene ID	Chr	VuNPF Gene ID
Chr.01	GmNPF5.23	Glyma.01G105000.1.Wm82.a4.v1	Chr.01	transcript:Vigun01g221800.1.v1.2
Chr.01	GmNPF7.13	Glyma.01G200100.1.Wm82.a4.v1	Chr.02	transcript:Vigun02g156800.1.v1.2
Chr.01	GmNPF6.8	Glyma.01G210500.1.Wm82.a4.v1	Chr.02	transcript:Vigun02g167400.1.v1.2
Chr.01	GmNPF2.11	Glyma.01G041400.1.Wm82.a4.v1	Chr.02	transcript:Vigun02g066000.1.v1.2
Chr.01	GmNPF7.13	Glyma.01G200100.1.Wm82.a4.v1	Chr.03	transcript:Vigun03g293900.1.v1.2
Chr.01	GmNPF6.8	Glyma.01G210500.1.Wm82.a4.v1	Chr.03	transcript:Vigun03g305200.1.v1.2
Chr.01	GmNPF2.11	Glyma.01G041400.1.Wm82.a4.v1	Chr.03	transcript:Vigun03g332100.1.v1.2
Chr.01	GmNPF4.4	Glyma.01G042100.1.Wm82.a4.v1	Chr.03	transcript:Vigun03g332900.2.v1.2
Chr.01	GmNPF4.4	Glyma.01G042100.1.Wm82.a4.v1	Chr.03	transcript:Vigun03g213200.1.v1.2
Chr.01	GmNPF2.11	Glyma.01G041400.1.Wm82.a4.v1	Chr.03	transcript:Vigun03g213700.1.v1.2
Chr.01	GmNPF5.23	Glyma.01G105000.1.Wm82.a4.v1	Chr.05	transcript:Vigun05g112700.1.v1.2
Chr.02	GmNPF5.4	Glyma.02G259400.1.Wm82.a4.v1	Chr.01	transcript:Vigun01g233100.1.v1.2
Chr.02	GmNPF5.10	Glyma.02G003400.1.Wm82.a4.v1	Chr.01	transcript:Vigun01g145200.1.v1.2
Chr.02	GmNPF4.5	Glyma.02G022200.1.Wm82.a4.v1	Chr.02	transcript:Vigun02g065500.1.v1.2
Chr.02	GmNPF2.10	Glyma.02G022700.1.Wm82.a4.v1	Chr.02	transcript:Vigun02g066000.1.v1.2
Chr.02	GmNPF4.5	Glyma.02G022200.1.Wm82.a4.v1	Chr.03	transcript:Vigun03g213000.1.v1.2
Chr.02	GmNPF2.10	Glyma.02G022700.1.Wm82.a4.v1	Chr.03	transcript:Vigun03g213700.1.v1.2
Chr.02	GmNPF2.10	Glyma.02G022700.1.Wm82.a4.v1	Chr.03	transcript:Vigun03g332100.1.v1.2
Chr.02	GmNPF4.5	Glyma.02G022200.1.Wm82.a4.v1	Chr.03	transcript:Vigun03g332900.2.v1.2
Chr.02	GmNPF8.6	Glyma.02G224600.1.Wm82.a4.v1	Chr.06	transcript:Vigun06g074000.3.v1.2
Chr.02	GmNPF5.10	Glyma.02G003400.1.Wm82.a4.v1	Chr.07	transcript:Vigun07g174700.1.v1.2
Chr.02	GmNPF5.10	Glyma.02G003400.1.Wm82.a4.v1	Chr.07	transcript:Vigun07g006800.1.v1.2
Chr.02	GmNPF5.10	Glyma.02G003400.1.Wm82.a4.v1	Chr.07	transcript:Vigun07g174700.1.v1.2
Chr.02	GmNPF6.10	Glyma.02G269700.1.Wm82.a4.v1	Chr.08	transcript:Vigun08g174100.2.v1.2
Chr.02	GmNPF8.6	Glyma.02G224600.1.Wm82.a4.v1	Chr.08	transcript:Vigun08g117700.1.v1.2
Chr.03	GmNPF3.6	Glyma.03G122500.1.Wm82.a4.v1	Chr.01	transcript:Vigun01g103000.1.v1.2
Chr.03	GmNPF5.8	Glyma.03G165900.1.Wm82.a4.v1	Chr.01	transcript:Vigun01g145200.1.v1.2
Chr.03	GmNPF4.16	Glyma.03G227500.2.Wm82.a4.v1	Chr.01	transcript:Vigun01g205700.1.v1.2
Chr.03	GmNPF5.22	Glyma.03G072100.1.Wm82.a4.v1	Chr.01	transcript:Vigun01g221800.1.v1.2
Chr.03	GmNPF5.42	Glyma.03G064000.3.Wm82.a4.v1	Chr.10	transcript:Vigun10g074700.3.v1.2
Chr.03	GmNPF2.13	Glyma.03G062600.1.Wm82.a4.v1	Chr.10	transcript:Vigun10g076100.1.v1.2
Chr.03	GmNPF4.16	Glyma.03G227500.2.Wm82.a4.v1	Chr.03	transcript:Vigun03g404400.2.v1.2
Chr.03	GmNPF5.22	Glyma.03G072100.1.Wm82.a4.v1	Chr.05	transcript:Vigun05g112700.1.v1.2
Chr.03	GmNPF4.16	Glyma.03G227500.2.Wm82.a4.v1	Chr.07	transcript:Vigun07g134300.1.v1.2
Chr.03	GmNPF5.8	Glyma.03G165900.1.Wm82.a4.v1	Chr.07	transcript:Vigun07g174700.1.v1.2
Chr.04	GmNPF1.10	Glyma.04G082700.1.Wm82.a4.v1	Chr.10	transcript:Vigun10g182100.1.v1.2
Chr.04	GmNPF1.10	Glyma.04G082700.1.Wm82.a4.v1	Chr.03	transcript:Vigun03g022200.1.v1.2
Chr.04	GmNPF1.10	Glyma.04G082700.1.Wm82.a4.v1	Chr.05	transcript:Vigun05g283600.1.v1.2
Chr.04	GmNPF5.3	Glyma.04G220700.1.Wm82.a4.v1	Chr.09	transcript:Vigun09g130400.1.v1.2
Chr.04	GmNPF1.10	Glyma.04G082700.1.Wm82.a4.v1	Chr.09	transcript:Vigun09g193800.3.v1.2
Chr.04	GmNPF4.12	Glyma.04G036100.1.Wm82.a4.v1	Chr.09	transcript:Vigun09g241200.1.v1.2
Chr.05	GmNPF1.1	Glyma.05G229700.1.Wm82.a4.v1	Chr.10	transcript:Vigun10g182100.1.v1.2
Chr.05	GmNPF4.9	Glyma.05G029900.1.Wm82.a4.v1	Chr.02	transcript:Vigun02g065500.1.v1.2
Chr.05	GmNPF2.2	Glyma.05G030300.1.Wm82.a4.v1	Chr.02	transcript:Vigun02g066000.1.v1.2
Chr.05	GmNPF7.12	Glyma.05G070600.1.Wm82.a4.v1	Chr.02	transcript:Vigun02g156800.1.v1.2
Chr.05	GmNPF6.6	Glyma.05G056900.2.Wm82.a4.v1	Chr.02	transcript:Vigun02g167400.1.v1.2
Chr.05	GmNPF8.7	Glyma.05G136200.1.Wm82.a4.v1	Chr.03	transcript:Vigun03g156800.1.v1.2
Chr.05	GmNPF4.9	Glyma.05G029900.1.Wm82.a4.v1	Chr.03	transcript:Vigun03g213000.1.v1.2
Chr.05	GmNPF2.2	Glyma.05G030300.1.Wm82.a4.v1	Chr.03	transcript:Vigun03g213700.1.v1.2
Chr.05	GmNPF1.1	Glyma.05G229700.1.Wm82.a4.v1	Chr.03	transcript:Vigun03g022200.1.v1.2
Chr.05	GmNPF4.22	Glyma.05G163000.2.Wm82.a4.v1	Chr.03	transcript:Vigun03g093900.1.v1.2
Chr.05	GmNPF7.12	Glyma.05G070600.1.Wm82.a4.v1	Chr.03	transcript:Vigun03g293900.1.v1.2
Chr.05	GmNPF6.6	Glyma.05G056900.2.Wm82.a4.v1	Chr.03	transcript:Vigun03g305200.1.v1.2
Chr.05	GmNPF2.2	Glyma.05G030300.1.Wm82.a4.v1	Chr.03	transcript:Vigun03g332100.1.v1.2
Chr.05	GmNPF4.9	Glyma.05G029900.1.Wm82.a4.v1	Chr.03	transcript:Vigun03g332900.2.v1.2
Chr.05	GmNPF1.1	Glyma.05G229700.1.Wm82.a4.v1	Chr.05	transcript:Vigun05g283600.1.v1.2
Chr.05	GmNPF4.22	Glyma.05G163000.2.Wm82.a4.v1	Chr.06	transcript:Vigun06g184700.2.v1.2
Chr.05	GmNPF1.1	Glyma.05G229700.1.Wm82.a4.v1	Chr.09	transcript:Vigun09g193800.3.v1.2
Chr.06	GmNPF5.2	Glyma.06G145200.1.Wm82.a4.v1	Chr.09	transcript:Vigun09g130400.1.v1.2
Chr.06	GmNPF4.11	Glyma.06G036200.1.Wm82.a4.v1	Chr.09	transcript:Vigun09g241200.1.v1.2
Chr.07	GmNPF5.21	Glyma.07G139100.1.Wm82.a4.v1	Chr.01	transcript:Vigun01g221800.1.v1.2
Chr.07	GmNPF1.8	Glyma.07G018700.1.Wm82.a4.v1	Chr.10	transcript:Vigun10g182100.1.v1.2
Chr.07	GmNPF8.2	Glyma.07G145900.1.Wm82.a4.v1	Chr.10	transcript:Vigun10g073900.1.v1.2
Chr.07	GmNPF4.2	Glyma.07G272600.1.Wm82.a4.v1	Chr.03	transcript:Vigun03g449200.1.v1.2
Chr.07	GmNPF1.8	Glyma.07G018700.1.Wm82.a4.v1	Chr.03	transcript:Vigun03g022200.1.v1.2
Chr.07	GmNPF1.8	Glyma.07G018700.1.Wm82.a4.v1	Chr.05	transcript:Vigun05g283600.1.v1.2
Chr.07	GmNPF8.2	Glyma.07G145900.1.Wm82.a4.v1	Chr.05	transcript:Vigun05g105200.4.v1.2
Chr.07	GmNPF5.21	Glyma.07G139100.1.Wm82.a4.v1	Chr.05	transcript:Vigun05g112700.1.v1.2
Chr.07	GmNPF1.8	Glyma.07G018700.1.Wm82.a4.v1	Chr.09	transcript:Vigun09g193800.3.v1.2
Chr.08	GmNPF1.9	Glyma.08G203900.1.Wm82.a4.v1	Chr.10	transcript:Vigun10g182100.1.v1.2
Chr.08	GmNPF1.2	Glyma.08G037200.2.Wm82.a4.v1	Chr.10	transcript:Vigun10g182100.1.v1.2
Chr.08	GmNPF4.6	Glyma.08G296000.1.Wm82.a4.v1	Chr.02	transcript:Vigun02g065500.1.v1.2
Chr.08	GmNPF8.8	Glyma.08G091600.1.Wm82.a4.v1	Chr.03	transcript:Vigun03g156800.1.v1.2
Chr.08	GmNPF4.6	Glyma.08G296000.1.Wm82.a4.v1	Chr.03	transcript:Vigun03g332900.2.v1.2
Chr.08	GmNPF1.2	Glyma.08G037200.2.Wm82.a4.v1	Chr.03	transcript:Vigun03g022200.1.v1.2
Chr.08	GmNPF4.21	Glyma.08G120500.1.Wm82.a4.v1	Chr.03	transcript:Vigun03g093900.1.v1.2
Chr.08	GmNPF4.6	Glyma.08G296000.1.Wm82.a4.v1	Chr.03	transcript:Vigun03g213000.1.v1.2
Chr.08	GmNPF1.9	Glyma.08G203900.1.Wm82.a4.v1	Chr.03	transcript:Vigun03g022200.1.v1.2
Chr.08	GmNPF1.9	Glyma.08G203900.1.Wm82.a4.v1	Chr.05	transcript:Vigun05g283600.1.v1.2
Chr.08	GmNPF7.1	Glyma.08G361300.2.Wm82.a4.v1	Chr.05	transcript:Vigun05g002100.1.v1.2
Chr.08	GmNPF1.2	Glyma.08G037200.2.Wm82.a4.v1	Chr.05	transcript:Vigun05g283600.1.v1.2
Chr.08	GmNPF4.21	Glyma.08G120500.1.Wm82.a4.v1	Chr.06	transcript:Vigun06g184700.2.v1.2
Chr.08	GmNPF1.9	Glyma.08G203900.1.Wm82.a4.v1	Chr.09	transcript:Vigun09g193800.3.v1.2
Chr.08	GmNPF1.2	Glyma.08G037200.2.Wm82.a4.v1	Chr.09	transcript:Vigun09g193800.3.v1.2
Chr.09	GmNPF7.6	Glyma.09G237600.1.Wm82.a4.v1	Chr.05	transcript:Vigun05g041600.1.v1.2
Chr.10	GmNPF4.13	Glyma.10G142000.1.Wm82.a4.v1	Chr.01	transcript:Vigun01g205700.1.v1.2
Chr.10	GmNPF5.14	Glyma.10G183900.1.Wm82.a4.v1	Chr.01	transcript:Vigun01g145200.1.v1.2
Chr.10	GmNPF4.13	Glyma.10G142000.1.Wm82.a4.v1	Chr.03	transcript:Vigun03g404400.2.v1.2
Chr.10	GmNPF7.4	Glyma.10G296600.1.Wm82.a4.v1	Chr.05	transcript:Vigun05g002100.1.v1.2
Chr.10	GmNPF4.13	Glyma.10G142000.1.Wm82.a4.v1	Chr.07	transcript:Vigun07g134300.1.v1.2
Chr.10	GmNPF5.14	Glyma.10G183900.1.Wm82.a4.v1	Chr.07	transcript:Vigun07g174700.1.v1.2
Chr.10	GmNPF7.4	Glyma.10G296600.1.Wm82.a4.v1	Chr.07	transcript:Vigun07g295200.1.v1.2
Chr.10	GmNPF5.11	Glyma.10G005300.1.Wm82.a4.v1	Chr.07	transcript:Vigun07g006800.1.v1.2
Chr.10	GmNPF5.14	Glyma.10G183900.1.Wm82.a4.v1	Chr.07	transcript:Vigun07g006800.1.v1.2
Chr.10	GmNPF5.11	Glyma.10G005300.1.Wm82.a4.v1	Chr.07	transcript:Vigun07g174700.1.v1.2
Chr.11	GmNPF5.30	Glyma.11G223900.1.Wm82.a4.v1	Chr.01	transcript:Vigun01g221800.1.v1.2
Chr.11	GmNPF5.5	Glyma.11G235200.1.Wm82.a4.v1	Chr.01	transcript:Vigun01g233100.1.v1.2
Chr.11	GmNPF7.14	Glyma.11G042000.1.Wm82.a4.v1	Chr.02	transcript:Vigun02g156800.1.v1.2
Chr.11	GmNPF6.9	Glyma.11G031500.1.Wm82.a4.v1	Chr.02	transcript:Vigun02g167400.1.v1.2
Chr.11	GmNPF7.14	Glyma.11G042000.1.Wm82.a4.v1	Chr.03	transcript:Vigun03g293900.1.v1.2
Chr.11	GmNPF6.9	Glyma.11G031500.1.Wm82.a4.v1	Chr.03	transcript:Vigun03g305200.1.v1.2
Chr.11	GmNPF5.30	Glyma.11G223900.1.Wm82.a4.v1	Chr.05	transcript:Vigun05g112700.1.v1.2
Chr.11	GmNPF8.3	Glyma.11G176800.1.Wm82.a4.v1	Chr.06	transcript:Vigun06g074000.3.v1.2
Chr.11	GmNPF8.3	Glyma.11G176800.1.Wm82.a4.v1	Chr.08	transcript:Vigun08g117700.1.v1.2
Chr.12	GmNPF5.38	Glyma.12G001700.1.Wm82.a4.v1	Chr.11	transcript:Vigun11g224700.3.v1.2
Chr.13	GmNPF4.18	Glyma.13G116900.1.Wm82.a4.v1	Chr.01	transcript:Vigun01g205700.1.v1.2
Chr.13	GmNPF5.18	Glyma.13G197500.1.Wm82.a4.v1	Chr.11	transcript:Vigun11g009700.1.v1.2
Chr.13	GmNPF4.18	Glyma.13G116900.1.Wm82.a4.v1	Chr.03	transcript:Vigun03g404400.2.v1.2
Chr.13	GmNPF4.19	Glyma.13G223800.1.Wm82.a4.v1	Chr.03	transcript:Vigun03g093900.1.v1.2
Chr.13	GmNPF6.5	Glyma.13G167700.1.Wm82.a4.v1	Chr.03	transcript:Vigun03g355100.1.v1.2
Chr.13	GmNPF5.36	Glyma.13G068200.1.Wm82.a4.v1	Chr.04	transcript:Vigun04g178900.3.v1.2
Chr.13	GmNPF2.1	Glyma.13G329500.1.Wm82.a4.v1	Chr.05	transcript:Vigun05g251900.1.v1.2
Chr.13	GmNPF4.19	Glyma.13G223800.1.Wm82.a4.v1	Chr.06	transcript:Vigun06g184700.2.v1.2
Chr.14	GmNPF8.5	Glyma.14G191300.5.Wm82.a4.v1	Chr.06	transcript:Vigun06g074000.3.v1.2
Chr.14	GmNPF8.5	Glyma.14G191300.5.Wm82.a4.v1	Chr.08	transcript:Vigun08g117700.1.v1.2
Chr.14	GmNPF1.12	Glyma.14G138200.1.Wm82.a4.v1	Chr.08	transcript:Vigun08g082700.1.v1.2
Chr.14	GmNPF6.11	Glyma.14G047200.1.Wm82.a4.v1	Chr.08	transcript:Vigun08g174100.2.v1.2
Chr.15	GmNPF1.4	Glyma.15G016900.2.Wm82.a4.v1	Chr.10	transcript:Vigun10g182100.1.v1.2
Chr.15	GmNPF5.17	Glyma.15G236100.1.Wm82.a4.v1	Chr.11	transcript:Vigun11g009700.1.v1.2
Chr.15	GmNPF1.4	Glyma.15G016900.2.Wm82.a4.v1	Chr.03	transcript:Vigun03g022200.1.v1.2
Chr.15	GmNPF4.20	Glyma.15G088200.1.Wm82.a4.v1	Chr.03	transcript:Vigun03g093900.1.v1.2
Chr.15	GmNPF1.4	Glyma.15G016900.2.Wm82.a4.v1	Chr.05	transcript:Vigun05g283600.1.v1.2
Chr.15	GmNPF4.20	Glyma.15G088200.1.Wm82.a4.v1	Chr.06	transcript:Vigun06g184700.2.v1.2
Chr.15	GmNPF1.4	Glyma.15G016900.2.Wm82.a4.v1	Chr.09	transcript:Vigun09g193800.3.v1.2
Chr.17	GmNPF4.17	Glyma.17G043000.1.Wm82.a4.v1	Chr.01	transcript:Vigun01g205700.1.v1.2
Chr.17	GmNPF4.17	Glyma.17G043000.1.Wm82.a4.v1	Chr.01	transcript:Vigun01g205700.1.v1.2
Chr.17	GmNPF7.11	Glyma.17G153300.1.Wm82.a4.v1	Chr.02	transcript:Vigun02g156800.1.v1.2
Chr.17	GmNPF6.7	Glyma.17G139400.1.Wm82.a4.v1	Chr.02	transcript:Vigun02g167400.1.v1.2
Chr.17	GmNPF4.10	Glyma.17G096800.1.Wm82.a4.v1	Chr.02	transcript:Vigun02g065500.1.v1.2
Chr.17	GmNPF2.4	Glyma.17G096200.1.Wm82.a4.v1	Chr.02	transcript:Vigun02g066000.1.v1.2
Chr.17	GmNPF2.4	Glyma.17G096200.1.Wm82.a4.v1	Chr.03	transcript:Vigun03g332100.1.v1.2
Chr.17	GmNPF4.10	Glyma.17G096800.1.Wm82.a4.v1	Chr.03	transcript:Vigun03g332900.2.v1.2
Chr.17	GmNPF4.17	Glyma.17G043000.1.Wm82.a4.v1	Chr.03	transcript:Vigun03g404400.2.v1.2
Chr.17	GmNPF7.11	Glyma.17G153300.1.Wm82.a4.v1	Chr.03	transcript:Vigun03g293900.1.v1.2
Chr.17	GmNPF6.7	Glyma.17G139400.1.Wm82.a4.v1	Chr.03	transcript:Vigun03g305200.1.v1.2
Chr.17	GmNPF6.4	Glyma.17G115300.1.Wm82.a4.v1	Chr.03	transcript:Vigun03g355100.1.v1.2
Chr.17	GmNPF4.1	Glyma.17G001800.1.Wm82.a4.v1	Chr.03	transcript:Vigun03g449200.1.v1.2
Chr.17	GmNPF4.10	Glyma.17G096800.1.Wm82.a4.v1	Chr.03	transcript:Vigun03g213000.1.v1.2
Chr.17	GmNPF2.4	Glyma.17G096200.1.Wm82.a4.v1	Chr.03	transcript:Vigun03g213700.1.v1.2
Chr.17	GmNPF4.17	Glyma.17G043000.1.Wm82.a4.v1	Chr.07	transcript:Vigun07g134300.1.v1.2
Chr.18	GmNPF5.20	Glyma.18G189600.1.Wm82.a4.v1	Chr.01	transcript:Vigun01g221800.1.v1.2
Chr.18	GmNPF5.32	Glyma.18G033700.1.Wm82.a4.v1	Chr.01	transcript:Vigun01g221800.1.v1.2
Chr.18	GmNPF5.6	Glyma.18G021700.1.Wm82.a4.v1	Chr.01	transcript:Vigun01g233100.1.v1.2
Chr.18	GmNPF4.8	Glyma.18G126500.1.Wm82.a4.v1	Chr.02	transcript:Vigun02g065500.1.v1.2
Chr.18	GmNPF2.14	Glyma.18G127100.1.Wm82.a4.v1	Chr.02	transcript:Vigun02g066000.1.v1.2
Chr.18	GmNPF4.8	Glyma.18G126500.1.Wm82.a4.v1	Chr.03	transcript:Vigun03g213000.1.v1.2
Chr.18	GmNPF2.14	Glyma.18G127100.1.Wm82.a4.v1	Chr.03	transcript:Vigun03g213700.1.v1.2
Chr.18	GmNPF2.14	Glyma.18G127100.1.Wm82.a4.v1	Chr.03	transcript:Vigun03g332100.1.v1.2
Chr.18	GmNPF4.8	Glyma.18G126500.1.Wm82.a4.v1	Chr.03	transcript:Vigun03g332900.2.v1.2
Chr.18	GmNPF5.32	Glyma.18G033700.1.Wm82.a4.v1	Chr.05	transcript:Vigun05g112700.1.v1.2
Chr.18	GmNPF7.2	Glyma.18G300400.1.Wm82.a4.v1	Chr.05	transcript:Vigun05g002100.1.v1.2
Chr.18	GmNPF6.3	Glyma.18G299200.1.Wm82.a4.v1	Chr.05	transcript:Vigun05g003800.1.v1.2
Chr.18	GmNPF7.9	Glyma.18G259900.1.Wm82.a4.v1	Chr.05	transcript:Vigun05g041600.1.v1.2
Chr.18	GmNPF8.4	Glyma.18G064900.1.Wm82.a4.v1	Chr.06	transcript:Vigun06g074000.3.v1.2
Chr.18	GmNPF8.4	Glyma.18G064900.1.Wm82.a4.v1	Chr.08	transcript:Vigun08g117700.1.v1.2
Chr.19	GmNPF3.5	Glyma.19G126600.1.Wm82.a4.v1	Chr.01	transcript:Vigun01g103000.1.v1.2
Chr.19	GmNPF5.7	Glyma.19G167000.1.Wm82.a4.v1	Chr.01	transcript:Vigun01g145200.1.v1.2
Chr.19	GmNPF4.15	Glyma.19G224400.1.Wm82.a4.v1	Chr.01	transcript:Vigun01g205700.1.v1.2
Chr.19	GmNPF4.15	Glyma.19G224400.1.Wm82.a4.v1	Chr.03	transcript:Vigun03g404400.2.v1.2
Chr.19	GmNPF5.37	Glyma.19G015800.1.Wm82.a4.v1	Chr.04	transcript:Vigun04g178900.3.v1.2
Chr.19	GmNPF4.15	Glyma.19G224400.1.Wm82.a4.v1	Chr.07	transcript:Vigun07g134300.1.v1.2
Chr.19	GmNPF5.7	Glyma.19G167000.1.Wm82.a4.v1	Chr.07	transcript:Vigun07g174700.1.v1.2
Chr.19	GmNPF5.7	Glyma.19G167000.1.Wm82.a4.v1	Chr.07	transcript:Vigun07g006800.1.v1.2
Chr.20	GmNPF4.14	Glyma.20G090400.1.Wm82.a4.v1	Chr.01	transcript:Vigun01g205700.1.v1.2
Chr.20	GmNPF5.13	Glyma.20G206300.1.Wm82.a4.v1	Chr.01	transcript:Vigun01g145200.1.v1.2
Chr.20	GmNPF7.3	Glyma.20G247400.1.Wm82.a4.v1	Chr.07	transcript:Vigun07g295200.1.v1.2
Chr.20	GmNPF4.14	Glyma.20G090400.1.Wm82.a4.v1	Chr.07	transcript:Vigun07g134300.1.v1.2
Chr.20	GmNPF5.13	Glyma.20G206300.1.Wm82.a4.v1	Chr.07	transcript:Vigun07g174700.1.v1.2
Chr.20	GmNPF5.13	Glyma.20G206300.1.Wm82.a4.v1	Chr.07	transcript:Vigun07g006800.1.v1.2

## Sheet: Sheet4
Supplementary Table S5. One-to-one orthologous relationships between the NPF gene members in Glycine max and Oryza sativa.
Chr.	GmNPF Gene Name	GmNPF Gene ID	Chr	OsNPF Gene ID
Chr.01	GmNPF6.8	Glyma.01G210500.1.Wm82.a4.v1	Chr.10	transcript:Os10g0554200-02
Chr.01	GmNPF6.8	Glyma.01G210500.1.Wm82.a4.v1	Chr.03	transcript:Os03g0103000-01
Chr.03	GmNPF5.8	Glyma.03G165900.1.Wm82.a4.v1	Chr.10	transcript:Os10g0469900-01
Chr.03	GmNPF3.6	Glyma.03G122500.1.Wm82.a4.v1	Chr.05	transcript:Os05g0410500-01
Chr.05	GmNPF8.7	Glyma.05G136200.1.Wm82.a4.v1	Chr.10	transcript:Os10g0111700-01
Chr.05	GmNPF2.2	Glyma.05G030300.1.Wm82.a4.v1	Chr.07	transcript:Os07g0190650-00
Chr.08	GmNPF8.8	Glyma.08G091600.1.Wm82.a4.v1	Chr.10	transcript:Os10g0111700-01
Chr.10	GmNPF5.14	Glyma.10G183900.1.Wm82.a4.v1	Chr.10	transcript:Os10g0469900-01
Chr.11	GmNPF6.9	Glyma.11G031500.1.Wm82.a4.v1	Chr.10	transcript:Os10g0554200-02
Chr.11	GmNPF7.14	Glyma.11G042000.1.Wm82.a4.v1	Chr.02	transcript:Os02g0689900-01
Chr.11	GmNPF6.9	Glyma.11G031500.1.Wm82.a4.v1	Chr.03	transcript:Os03g0103000-01
Chr.17	GmNPF6.7	Glyma.17G139400.1.Wm82.a4.v1	Chr.10	transcript:Os10g0554200-02
Chr.17	GmNPF7.11	Glyma.17G153300.1.Wm82.a4.v1	Chr.02	transcript:Os02g0689900-01
Chr.19	GmNPF5.7	Glyma.19G167000.1.Wm82.a4.v1	Chr.10	transcript:Os10g0469900-01
Chr.19	GmNPF3.5	Glyma.19G126600.1.Wm82.a4.v1	Chr.05	transcript:Os05g0410500-01
Chr.20	GmNPF5.13	Glyma.20G206300.1.Wm82.a4.v1	Chr.10	transcript:Os10g0469900-01
