# Supplementary material for: Comprehensive genome-wide identification of the NPF gene family and functional characterization of GmNPF6.8 regulating root development in soybean
Source: BMC Plant Biol. 2026 Mar 17;26:748. doi: 10.1186/s12870-026-08559-x (PMC13107649; doi:10.1186/s12870-026-08559-x)
Supplement: Supplementary file 7 — Supplementary Material 7. Supplementary Table S6: Analysis of cis-regulatory elements in the 2000 bp promoter region of soybean NPF genes using the New PLACE database. [file 12870_2026_8559_MOESM7_ESM.xlsx]

## Sheet: Sheet1
Supplemental Table S6. Analysis of cis-regulatory elements in the 2000 bp promoter region of soybean NPF genes using the New PLACE database..
Gene ID	Gene name	wound-responsive element	protein binding site	part of an auxin-responsive element	part of a module for light response	part of a light responsive module	part of a light responsive element	part of a light response element	part of a conserved DNA module involved in light responsiveness	MYB binding site involved in light responsiveness	MYB binding site involved in flavonoid biosynthetic genes regulation	MYB binding site involved in drought-inducibility	light responsive element	gibberellin-responsive element	enhancer-like element involved in anoxic specific inducibility	element involved in differentiation of the palisade mesophyll cells	cis-regulatory element involved in endosperm expression	cis-acting regulatory element related to meristem expression	cis-acting regulatory element involved in zein metabolism regulation	cis-acting regulatory element involved in the MeJA-responsiveness	cis-acting regulatory element involved in seed-specific regulation	cis-acting regulatory element involved in light responsiveness	cis-acting regulatory element involved in circadian control	cis-acting regulatory element involved in auxin responsiveness	cis-acting regulatory element essential for the anaerobic induction	cis-acting regulatory element	cis-acting element involved in the abscisic acid responsiveness	cis-acting element involved in salicylic acid responsiveness	cis-acting element involved in low-temperature responsiveness	cis-acting element involved in light responsiveness	cis-acting element involved in gibberellin-responsiveness	cis-acting element involved in defense and stress responsiveness	cis-acting element involved in cell cycle regulation	auxin-responsive element
Glyma.05G229700	GmNPF1.1	0	0	0	0	0	5	0	0	2	0	1	2	0	0	0	0	0	1	4	0	1	0	0	0	0	0	0	1	0	0	0	1	1
Glyma.08G037200	GmNPF1.2	0	0	0	1	0	4	0	2	0	0	1	0	0	0	0	0	0	0	6	0	2	0	0	2	0	2	0	0	1	0	1	0	3
Glyma.15G016900	GmNPF1.4	0	0	0	1	2	0	0	0	1	0	0	0	1	0	0	0	1	0	0	0	1	0	1	0	0	2	0	0	0	0	1	0	1
Glyma.15G017000	GmNPF1.5	0	0	0	0	0	7	0	1	0	0	0	0	1	0	1	2	0	0	0	0	2	0	0	2	0	2	1	0	0	0	2	0	1
Glyma.08G204000	GmNPF1.6	0	0	0	0	0	3	0	0	1	0	0	0	1	0	0	0	0	0	0	0	0	0	0	1	0	0	0	0	0	0	0	0	0
Glyma.07G018800	GmNPF1.7	0	0	0	0	0	8	0	0	0	0	0	1	1	0	0	0	0	0	0	0	1	0	1	4	1	1	1	0	0	0	0	0	1
Glyma.07G018700	GmNPF1.8	0	0	0	1	0	6	0	0	1	0	0	2	0	0	0	0	1	0	0	0	1	0	0	1	0	1	0	0	0	0	1	0	0
Glyma.08G203900	GmNPF1.9	1	0	0	1	0	5	0	0	1	0	0	0	0	0	0	0	0	0	2	0	0	0	0	1	0	0	0	0	0	0	2	0	0
Glyma.04G082700	GmNPF1.10	0	0	0	0	0	6	0	0	0	0	0	2	2	0	0	0	0	1	0	0	2	0	0	1	0	3	0	0	1	0	1	0	0
Glyma.17G194600	GmNPF1.11	0	0	0	0	0	4	0	0	1	0	0	0	3	0	1	0	0	1	0	0	0	2	1	1	0	0	0	0	0	0	0	0	0
Glyma.14G138200	GmNPF1.12	1	0	0	1	2	0	0	1	0	0	0	3	0	0	0	0	0	0	2	0	2	0	0	0	0	1	1	1	1	0	0	0	0
Glyma.17G189300	GmNPF1.13	0	0	0	0	0	3	0	0	0	0	0	1	0	0	0	0	0	0	2	0	1	1	0	0	0	1	0	1	0	0	0	0	0
Glyma.13G329500	GmNPF2.1	0	0	0	1	1	4	0	0	0	0	0	0	0	0	1	0	0	0	2	0	1	0	0	1	0	1	3	1	0	0	0	0	1
Glyma.05G030300	GmNPF2.2	0	0	0	0	0	5	0	1	1	0	1	1	0	0	0	0	0	0	4	0	5	1	4	0	0	5	0	1	0	0	0	0	1
Glyma.18G188900	GmNPF2.3	0	0	0	1	0	4	0	0	0	0	2	2	1	0	0	0	1	1	2	0	3	0	0	5	0	2	0	1	1	0	2	0	0
Glyma.17G096200	GmNPF2.4	0	0	0	0	0	7	0	0	1	0	0	1	0	0	0	0	0	1	0	0	5	0	0	1	0	2	0	0	0	0	1	0	0
Glyma.05G030600	GmNPF2.5	0	0	0	0	1	3	0	1	0	1	0	0	1	0	0	1	0	1	2	0	1	0	0	0	0	1	1	0	0	0	0	0	0
Glyma.05G030500	GmNPF2.6	0	0	0	0	0	3	0	1	2	0	0	3	0	0	0	0	0	0	0	1	0	0	0	5	1	1	1	1	0	0	0	0	1
Glyma.17G096300	GmNPF2.7	0	0	0	0	0	3	0	0	1	0	0	1	1	0	0	0	0	0	0	0	0	0	0	5	1	0	0	0	1	0	0	0	0
Glyma.05G030400	GmNPF2.8	0	0	0	0	0	3	0	1	0	0	0	2	1	0	0	1	1	0	2	0	7	0	0	3	0	8	2	1	0	1	0	0	0
Glyma.17G096400	GmNPF2.9	0	0	0	0	0	3	0	0	1	0	0	4	0	0	0	0	2	1	0	0	2	0	0	2	0	2	1	0	0	1	1	2	0
Glyma.02G022700	GmNPF2.10	0	1	0	0	0	4	0	0	0	0	0	4	0	0	1	0	1	0	0	1	1	0	0	0	0	2	0	1	1	0	1	0	0
Glyma.01G041400	GmNPF2.11	0	0	0	0	0	0	0	0	0	0	0	2	0	0	1	0	2	0	4	0	4	1	0	1	0	5	0	0	1	0	1	0	1
Glyma.18G127200	GmNPF2.12	0	0	0	0	2	2	0	0	0	0	0	0	1	0	0	0	1	0	0	0	1	1	1	3	0	1	1	0	1	0	1	0	0
Glyma.03G062600	GmNPF2.13	0	0	0	0	0	5	0	0	1	0	0	2	2	0	1	0	0	0	4	0	3	0	0	2	0	3	2	1	1	0	0	0	0
Glyma.18G127100	GmNPF2.14	0	1	0	0	0	3	0	1	0	0	0	1	0	1	0	0	0	0	0	0	1	0	0	2	0	1	0	2	0	0	1	0	0
Glyma.01G041450	GmNPF2.15	0	0	0	1	1	2	0	0	0	1	1	4	1	0	0	0	0	1	4	0	1	1	0	1	0	1	1	0	0	0	0	0	0
Glyma.01G081700	GmNPF3.1	0	0	0	0	1	5	0	1	0	2	0	3	0	0	0	0	0	0	0	0	2	0	0	1	0	1	0	0	0	0	1	0	0
Glyma.01G081600	GmNPF3.2	0	0	0	1	0	6	0	0	1	0	0	4	2	0	0	0	1	0	0	0	0	1	0	0	0	0	1	1	0	1	0	0	0
Glyma.03G123000	GmNPF3.3	0	0	1	0	0	4	0	0	0	0	1	4	0	1	0	0	0	0	2	0	2	0	0	1	1	1	0	0	0	0	0	0	0
Glyma.03G122900	GmNPF3.4	0	0	0	2	0	3	0	0	0	0	0	0	1	0	0	0	0	0	6	0	0	0	0	2	0	0	1	1	0	1	0	0	0
Glyma.19G126600	GmNPF3.5	0	0	0	0	0	3	0	0	1	0	0	2	0	0	0	0	1	0	0	0	0	0	0	4	0	0	0	0	0	0	0	0	1
Glyma.03G122500	GmNPF3.6	0	0	0	0	0	7	0	0	0	1	0	0	1	0	0	0	0	1	2	0	4	0	0	1	0	4	1	0	0	0	0	0	0
Glyma.17G001800	GmNPF4.1	0	0	0	0	0	1	0	0	0	0	0	1	0	0	0	0	1	0	0	0	0	0	0	2	0	0	0	0	0	0	1	0	0
Glyma.07G272600	GmNPF4.2	0	0	0	0	0	3	0	0	0	0	0	3	1	0	0	0	0	1	0	0	0	0	0	3	0	0	0	0	0	1	0	0	0
Glyma.12G163800	GmNPF4.3	0	1	0	0	0	4	0	0	0	1	0	0	0	1	0	1	1	0	6	0	5	0	0	4	0	5	2	1	0	0	3	0	1
Glyma.01G042100	GmNPF4.4	0	0	0	0	0	2	0	0	1	0	0	2		1	0	0	0	0	4	0	1	0	0	1	0	1	0	0	2	0	0	0	0
Glyma.02G022200	GmNPF4.5	0	0	0	0	0	2	0	0	0	0	1	0	0	0	0	0	0	0	4	0	1	0	0	0	0	1	0	0	1	0	0	0	1
Glyma.08G296000	GmNPF4.6	0	0	0	0	0	1	0	0	0	0	0	0	1	0	0	0	0	1	4	0	0	0	0	1	0	0	1	0	0	0	2	0	0
Glyma.08G296100	GmNPF4.7	0	0	0	0	0	3	0	0	0	0	0	1	0	0	0	0	0	0	6	0	0	0	0	0	1	0	1	0	0	0	0	0	0
Glyma.18G126500	GmNPF4.8	0	0	0	2	0	6	0	2	0	0	0	3	0	0	0	0	0	0	2	0	0	0	0	1	0	0	0	0	0	1	0	0	0
Glyma.05G029900	GmNPF4.9	0	0	0	0	0	4	0	0	1	0	1	3	1	1	0	0	0	0	0	1	0	1	0	4	0	0	0	0	0	0	1	0	0
Glyma.17G096800	GmNPF4.10	0	0	0	1	0	6	0	0	1	0	0	1	0	1	0	0	0	1	6	0	1	0	0	4	1	1	0	0	0	0	0	0	0
Glyma.06G036200	GmNPF4.11	0	0	0	0	0	1	0	0	0	0	1	2	3	2	0	0	0	0	0	0	4	0	0	1	0	4	0	0	0	0	1	0	1
Glyma.04G036100	GmNPF4.12	1	0	0	0	0	3	0	0	1	0	1	2	3	0	1	0	1	0	0	1	4	0	0	1	0	4	0	0	0	0	0	0	1
Glyma.10G142000	GmNPF4.13	0	0	0	1	0	3	0	0	0	0	0	2	1	0	0	0	1	0	0	0	0	0	0	2	0	0	0	0	0	0	1	0	0
Glyma.20G090400	GmNPF4.14	0	0	0	0	0	1	0	0	0	0	1	2	1	0	0	0	2	0	0	0	0	0	0	3	0	0	0	0	0	0	0	0	0
Glyma.19G224400	GmNPF4.15	0	0	0	1	0	1	0	0	0	0	1	3	2	0	0	0	0	0	2	0	5	0	0	2	0	6	0	1	0	0	2	0	0
Glyma.03G227500	GmNPF4.16	0	0	0	1	0	2	0	0	1	0	1	3	2	0	0	1	0	0	0	0	4	0	0	4	0	4	0	1	1	0	0	0	0
Glyma.17G043000	GmNPF4.17	0	0	0	0	0	4	0	0	1	1	2	1	0	0	0	0	1	0	0	0	1	0	1	1	0	0	0	0	0	0	1	0	0
Glyma.13G116900	GmNPF4.18	0	1	0	0	0	4	0	0	1	0	2	1	2	0	0	1	0	2	2	0	2	0	0	3	1	2	2	0	0	0	2	0	0
Glyma.13G223800	GmNPF4.19	0	0	0	2	0	3	0	0	1	0	1	0	0	0	0	0	0	0	2	0	5	0	0	1	0	5	0	1	0	0	0	0	0
Glyma.15G088200	GmNPF4.20	0	0	0	0	0	2	0	0	1	0	2	2	0	0	0	0	1	0	0	0	2	0	0	1	1	3	0	1	0	0	0	0	0
Glyma.08G120500	GmNPF4.21	0	0	0	0	0	3	0	0	0	0	1	1	2	0	1	1	1	0	8	0	5	0	0	4	0	7	0	0	0	0	0	0	0
Glyma.05G163000	GmNPF4.22	0	0	0	0	2	1	0	1	0	0	0	0	1	0	0	0	0	0	6	0	1	0	0	2	0	1	0	1	0	0	0	0	0
Glyma.06G145200	GmNPF5.2	0	0	0	0	0	1	0	0	0	0	0	0	0	1	0	0	0	2	2	0	1	0	0	1	0	1	0	1	0	0	0	0	0
Glyma.04G220700	GmNPF5.3	0	0	0	0	0	3	0	1	0	1	0	2	0	0	0	0	1	0	2	0	3	0	0	2	0	2	1	0	0	1	0	0	0
Glyma.02G259400	GmNPF5.4	0	0	0	0	0	3	0	0	1	0	0	0	1	0	0	0	1	1	4	3	2	0	0	3	0	1	0	1	0	0	0	0	1
Glyma.11G235200	GmNPF5.5	0	0	0	0	0	3	0	1	0	0	0	1	0	0	0	0	0	0	2	1	0	0	0	0	0	0	1	0	0	1	1	0	0
Glyma.18G021700	GmNPF5.6	0	0	1	1	1	1	0	0	1	0	2	3	0	0	0	1	0	0	2	0	1	0	0	0	0	1	0	0	0	0	0	0	0
Glyma.19G167000	GmNPF5.7	0	0	0	0	0	5	0	0	0	0	1	0	1	0	0	0	0	0	6	0	4	2		4	0	3	1	1	1	0	1	0	0
Glyma.03G165900	GmNPF5.8	0	0	0	2	0	2	0	3	0	0	0	2	0	0	0				2	0	3	0	0	1	1	3	1	0	0	0	3	0	1
Glyma.19G167100	GmNPF5.9	0	0	1	1	0	3	0	1	1	0	0	0	1	0	0	0	0	0	6	0	3	0	0	1	1	3	0	0	0	0	2	0	1
Glyma.02G003400	GmNPF5.10	0	0	0	1	0	4	0	0	0	0	0	0	1	0	0	0	0	0	0	0	0	1	0	0	0	0	2	0	0	1	0	0	0
Glyma.10G005300	GmNPF5.11	0	0	0	0	0	5	0	0	1	0	1	2	0	0	0	0	0	0	6	0	0	0	0	1	0	0	1	1	0	2	0	0	0
Glyma.10G005400	GmNPF5.12	0	0	0	2	0	4	0	0	0	0	0	3	1	0	0	0	0	0	2	0	3	0	0	2	0	3	0	0	1	0	2	0	0
Glyma.20G206300	GmNPF5.13	0	0	0	0	0	2	0	0	1	0	0	3	1	0	0	0	0	1	0	0	1	0	0	2	0	1	1	1	1	0	0	1	0
Glyma.10G183900	GmNPF5.14	0	0	0	0	1	4	0	0	1	0	1	5	1	0	0	0	0	0	2	0	0	0	0	2	0	0	0	0	0	1	0	0	0
Glyma.15G236100	GmNPF5.17	0	0	0	1	0	4	0	0	1	0	1	1	2	0	0	0	0	0	0	0	0	0	1	2	0	0	0	1	0	0	2	0	0
Glyma.13G197500	GmNPF5.18	0	0	0	0	0	4	0	0	0	0	0	3	1	0	0	0	0	0	2	0	2	0	0	2	0	2	0	1	0	0	2	0	0
Glyma.07G146600	GmNPF5.19	0	0	0	0	0	6	0	0	0	0	0	4	0	0	0	0	1	0	4	0	0	0	0	0	0	0	1	0	0	3	1	0	0
Glyma.18G189600	GmNPF5.20	0	0	0	0	0	4	0	0	0	0	0	2	1	0	0	1	0	0	2	0	2	2	0	0	0	0	0	0	0	0	0	0	0
Glyma.07G139100	GmNPF5.21	1	0	1	0	0	3	0	0	0	0	0	1	1	0	0	1	1	0	2	0	0	2	0	1	0	0	0	0	1	0	0	0	0
Glyma.03G072100	GmNPF5.22	0	0	0	0	1	2	0	0	0	0	0	0	0	0	1	1	0	0	2	0	6	0	0	0	0	4	0	0	1	1	0	0	0
Glyma.01G105000	GmNPF5.23	0	0	0	0	0	5	0	0	0	0	1	1	0	0	1	1	0	0	0	0	2	0	1	1	0	3	0	0	0	0	1	0	0
Glyma.11G224400	GmNPF5.24	0	1	0	0	0	1	0	0	0	0	0	2	1	0	0	0	1	0	0	0	0	1	0	2	0	0	2	0	0	0	0	0	0
Glyma.11G224200	GmNPF5.25	0	1	0	0	0	1	0	0	0	0	0	1	0	0	0	0	1	0	0	0	0	1	0	2	0	0	2	0	0	0	0	0	0
Glyma.18G034000	GmNPF5.26	0	0	0	1	0	3	0	1	0	0	2	1	1	0	0	0	0	2	2	0	1	0	0	1	0	1	1	0	0	0	0	0	0
Glyma.18G033900	GmNPF5.29	0	0	0	0	0	2	0	0	0	0	1	4	0	0	0	0	1	0	0	0	2	0	0	4	0	1	1	0	0	1	0	0	0
Glyma.11G223900	GmNPF5.30	1	0	0	0	0	4	0	0	0	0	0	0	1	0	0	0	1	0	0	0	0	0	0	2	0	0	0	0	0	0	0	0	0
Glyma.18G033800	GmNPF5.31	0	0	0	0	0	2	0	1	1	0	1	0	1	0	0	0	0	0	0	0	1	0	0	2	0	1	0	0	0	0	1	0	0
Glyma.18G033700	GmNPF5.32	0	0	0	0	0	5	0	0	0	0	1	3	1	0	0	0	0	0	2	0	0	1	0	1	0	0	0	0	0	0	0	0	0
Glyma.11G224500	GmNPF5.33	0	0	0	0	0	2	0	0	1	0	0	3	1	0	0	0	0	1	6	0	5	1	0	0	0	4	1	0	1	0	2	0	0
Glyma.13G068200	GmNPF5.36	0	0	0	1	0	5	0	0	0	0	0	1	1	0	0	0	2	1	4	0	8	0	0	2	0	7	0	0	0	0	0	0	0
Glyma.19G015800	GmNPF5.37	0	0	0	0	0	5	0	0	0	1	0	3	1	0	0	0	2	0	2	0	9	0	0	2	0	8	0	0	0	0	1	0	0
Glyma.12G001700	GmNPF5.38	0	0	0	1	0	8	0	0	1	0	0	2	0	0	0	0	0	1	2	0	4	0	0	1	0	3	0	1	0	0	0	0	0
Glyma.04G256300	GmNPF5.41	0	0	0	0	0	5	0	0	0	0	2	0	0	0	0	0	1	2	0	0	0	0	1	1	0	1	3	0	0	0	0	0	0
Glyma.03G064000	GmNPF5.42	0	0	0	0	0	2	1	1	0	0	0	2	0	0	0	1	3	0	2	0	3	1	0	3	0	2	2	0	0	0	1	0	2
Glyma.11G224233	GmNPF5.43	0	1	0	0	1	0	0	0	0	0	0	1	0	0	0	0	1	0	0	0	0	1	0	2	0	0	2	0	0	0	0	0	0
Glyma.11G224266	GmNPF5.44	0	0	0	0	0	3	0	0	0	0	0	3	1	1	0	0	0	1	0	0	2	1	0	1	0	2	0	0	0	0	0	0	0
Glyma.11G224000	GmNPF5.45	0	0	0	0	0	2	0	1	0	2	1	0	1	0	0	0	1	0	2	0	0	1	0	0	0	0	0	0	0	1	1	0	0
Glyma.18G299200	GmNPF6.3	0	1	0	0	1	3	0	0	0	0	1	1	0	0	0	0	0	1	0	0	2	0	0	2	0	2	0	0	0	0	1	0	0
Glyma.17G115300	GmNPF6.4	0	0	0	0	0	6	0	1	1	0	1	4	1	0	0	0	3	0	0	0	4	0	0	2	0	4	0	0	0	0	0	0	0
Glyma.13G167700	GmNPF6.5	0	0	0	0	0	7	0	2	1	0	1	1	0	0	0	1	1	0	2	0	4	0	0	1	0	4	0	1	0	0	0	0	1
Glyma.05G056900	GmNPF6.6	0	0	0	0	0	4	0	0	1	0	0	3	1	0	0	0	1	2	6	0	3	0	0	2	0	1	0	0	1	1	0	0	1
Glyma.17G139400	GmNPF6.7	0	0	0	3	0	3	0	1	2	0	1	1	2	0	0	0	1	1	0	0	1	0	0	0	0	1	1	0	0	0	0	0	0
Glyma.01G210500	GmNPF6.8	0	0	1	2	1	3	0	0	0	0	0	1	2	0	0	0	1	0	2	0	0	1	1	1	0	0	0	1	0	0	1	0	0
Glyma.11G031500	GmNPF6.9	0	0	1	1	1	0	0	0	0	0	0	1	0	0	0	0	1	0	6	6	1	0	1	2	0	0	1	1	1	0	0	0	0
Glyma.02G269700	GmNPF6.10	0	0	0	0	0	2	0	0	0	0	1	3	1	0	0	0	1	0	0	0	4	1	0	3	0	4	1	0	0	0	0	0	0
Glyma.14G047200	GmNPF6.11	0	0	0	0	0	2	0	0	0	0	1	2	1	0	0	0	1	1	0	0	1	0	0	1	0	1	1	1	0	0	1	0	0
Glyma.08G361300	GmNPF7.1	0	0	0	0	0	3	0	2	2	0	0	2	1	0	1	0	0	0	0	2	3	0	0	1	0	2	1	0	0	0	0	0	0
Glyma.18G300400	GmNPF7.2	0	0	0	0	0	4	0	1	0	0	0	2	2	0	0	0	1	0	2	2	6	0	0	1	0	4	0	0	0	0	1	0	2
Glyma.20G247400	GmNPF7.3	0	0	1	0	0	1	0	0	0	0	1	3	0	0	0		1	1	6	0	2	0	0	1	0	3	2	0	1	0	0	0	0
Glyma.10G296600	GmNPF7.4	0	0	1	0	0	4	0	1	0	0	1	4	0	0	0	1	0	0	6	0	1	0	0	1	0	2	1	1	1	0	2	0	0
Glyma.18G260000	GmNPF7.5	0	0	1	2	0	2	0	0	0	0	1	1	0	0	0	0	0	0	2	0	5	0	0	0	0	4	2	0	1	0	0	0	0
Glyma.09G237600	GmNPF7.6	0	0	0	1	0	4	0	0	0	0	0	0	0	0	0	0	0	0	2	0	4	0	0	0	0	3	0	0	0	1	0	0	0
Glyma.18G097800	GmNPF7.7	0	0	0	0	0	11	0	0	0	0	0	1	0	0	0	0	0	0	2	0	2	2	0	0	1	2	0	0	0	0	2	0	0
Glyma.18G259900	GmNPF7.9	0	0	0	0	0	2	0	0	1	0	2	0	1	0	0	0	0	1	0	0	2	0	0	1	0	1	1	0	0	0	0	0	1
Glyma.09G237700	GmNPF7.10	0	0	0	1	1	3	0	0	0	0	1	0	1	0	0	0	0	0	0	0	4	1	0	1	0	3	3	0	0	1	1	0	0
Glyma.17G153300	GmNPF7.11	0	0	0	0	0	2	0	0	0	0	1	2	1	0	0	0	0	0	2	0	6	1	0	0	0	5	0	0	1	0	0	1	0
Glyma.05G070600	GmNPF7.12	0	0	0	0	0	2	0	0	1	0	0	2	1	0	0	0	0	0	2	0	5	0	0	0	0	5	0	1	1	0	0	0	0
Glyma.01G200100	GmNPF7.13	0	0	0	2	0	2	0	1	0	0	0	2	1	0	0	0	0	1	0	0	1	0	0	0	0	1	0	0	0	0	0	0	1
Glyma.11G042000	GmNPF7.14	0	0	0	0	0	4	0	0	0	0	0	3	0	0	0	0	0	1	0	0	1	1	0	2	0	1	1	0	0	0	1	0	0
Glyma.01G112500	GmNPF8.1	0	0	0	1	0	3	0	1	1	0	0	2	2	1	0	0	0	0	0	0	1	0	0	4	0	1	0	0	1	0	2	0	1
Glyma.07G145900	GmNPF8.2	0	0	0	0	0	0	0	0	0	0	0	2	0	1	0	0	0	0	6	0	1	0	0	3	0	1	0	3	0	0	0	0	0
Glyma.11G176800	GmNPF8.3	0	0	0	0	0	5	0	0	0	0	2	2	2	0	1	1	0	0	4	0	2	0	0	1	0	2	0	1	0	0	1	0	0
Glyma.18G064900	GmNPF8.4	0	1	0	0	0	6	0	0	0	0	2	0	1	0	0	0	1	1	4	0	1	0	1	2	0	1	0	0	0	0	0	0	0
Glyma.14G191300	GmNPF8.5	0	0	0	0	0	7	0	1	0	0	0	2	1	0	0	1	1	0	4	0	2	0	0	2	0	2	1	0	0	0	1	0	0
Glyma.02G224600	GmNPF8.6	0	0	0	0	0	8	0	1	2	0	0	0	1	0	0	1	0	0	4	0	4	0	0	4	0	4	1	0	0	0	0	0	0
Glyma.05G136200	GmNPF8.7	0	0	0	0	0	2	0	0	0	0	1	3	0	1	0	0	1	1	4	0	3	0	0	2	0	2	1	1	1	0	1	0	0
Glyma.08G091600	GmNPF8.8	0	0	0	0	0	0	0	0	1	0	1	0	0	0	0	0	0	0	2	0	2	1	0	2	0	0	0	1	0	0	0	0	1
Glyma.05G136300	GmNPF8.9	0	0	0	0	0	4	0	0	1	0	0	1	0	0	0	0	0	0	0	0	4	0	0	2	0	4	0	0	1	0	1	0	1
Glyma.05G136400	GmNPF8.11	1	0	0	0	0	5	0	0	0	0	0	1	1	0	0	0	1	0	6	0	0	0	0	1	0	0	2	0	0	0	0	0	1
Glyma.08G148000	GmNPF8.12	0	0	0	0	1	2	0	0	0	0	0	0	1	0	0	0	0	0	0	0	1	0	0	1	0	1	0	1	0	2	0	0	0
Glyma.05G061000	GmNPF8.14	0	0	0	2	0	2	0	0	0	0	2	1	0	0	0	2	3	0	0	0	2	0	1	1	0	1	0	1	0	0	0	0	0
Glyma.08G091651	GmNPF8.15	0	0	0	1	0	8	0	0	1	0	0	0	1	0	0	0	0	0	0	0	1	1	0	1	0	0	0	0	0	0	0	0	0
