# Supplementary material for: Comprehensive genome-wide identification of the NPF gene family and functional characterization of GmNPF6.8 regulating root development in soybean
Source: BMC Plant Biol. 2026 Mar 17;26:748. doi: 10.1186/s12870-026-08559-x (PMC13107649; doi:10.1186/s12870-026-08559-x)
Supplement: Supplementary file 8 — Supplementary Material 8. Supplementary Table S7: Expression profiles of GmNPF genes in multiple tissues throughout various developmental stages. Supplementary Table S8: Expression profiles of GmNPF genes family under N deficiency treatments. Supplementary Table S9: List of PCR primers used in this study. [file 12870_2026_8559_MOESM8_ESM.xlsx]

## Sheet: Sheet1
Supplemental Table S7. Expression profiles of GmNPF genes in multiple tissues throughout various developmental stages.
Gene Name	Gene ID	Gene ID in published data	Young Leaf	Flower	One cm Pod	Pod Shell 10 DAF	Pod Shell 14 DAF	Seed 10 DAF	Seed 14 DAF	Seed 21 DAF	Seed 25 DAF	Seed 28 DAF	Seed 35 DAF	Seed 42 DAF	Nodule	Root
GmNPF1.1	Glyma.05G229700	Glyma05g35590	0	0	0	0	0	1	2	3	3	3	5	0	4	0
GmNPF1.2	Glyma.08G037200	Glyma08g04160	0	0	0	0	0	0	0	0	0	0	0	0	2154	2
GmNPF1.4	Glyma.15G016900	Glyma15g02000	0	0	0	0	0	2	0	0	0	0	0	0	2	36
GmNPF1.5	Glyma.15G017000	Glyma15g02010	53	257	77	286	168	12	23	4	23	8	16	5	29	181
GmNPF1.6	Glyma.08G204000	Glyma08g21810	3	4	13	4	2	109	180	90	114	85	72	44	1	4
GmNPF1.7	Glyma.07G018800	Glyma07g02150	2	3	0	1	0	43	99	35	49	29	44	21	4	2
GmNPF1.8	Glyma.07G018700	Glyma07g02140	21	12	12	16	10	14	12	9	6	9	15	10	35	43
GmNPF1.9	Glyma.08G203900	Glyma08g21800	62	92	50	44	34	39	64	50	32	22	32	7	12	51
GmNPF1.10	Glyma.04G082700	Glyma04g08770	81	25	57	72	49	13	4	5	21	16	55	32	4	22
GmNPF1.11	Glyma.17G194600	Glyma17g27590	20	12	15	21	2	1	1	0	6	2	8	9	5	0
GmNPF1.12	Glyma.14G138200	Glyma14g19010	225	73	85	80	33	9	10	1	25	28	54	38	61	147
GmNPF1.13	Glyma.17G189300	Glyma17g25390	12	3	7	2	1	0	1	0	0	3	3	10	0	0
GmNPF2.1	Glyma.13G329500	Glyma13g40450	0	0	1	0	0	0	3	0	2	2	2	4	1	63
GmNPF2.2	Glyma.05G030300	Glyma05g01430	0	0	0	3	2	0	1	0	0	0	1	0	11	0
GmNPF2.3	Glyma.18G188900	Glyma18g41140	0	19	0	2	0	0	1	0	3	5	15	6	0	0
GmNPF2.4	Glyma.17G096200	Glyma17g10430	46	210	20	13	16	5	8	2	2	8	11	5	8	4
GmNPF2.5	Glyma.05G030600	Glyma05g01450	155	41	57	65	37	7	10	0	3	0	2	1	0	14
GmNPF2.9	Glyma.17G096400	Glyma17g10450	11	36	9	4	19	0	0	0	1	0	0	1	12	0
GmNPF2.10	Glyma.02G022700	Glyma02g02680	52	37	44	42	24	3	0	2	0	0	0	1	13	162
GmNPF2.11	Glyma.01G041400	Glyma01g04830	76	62	4	16	6	2	0	0	4	8	28	48	1	51
GmNPF2.12	Glyma.18G127200	Glyma18g16490	4	422	7	3	0	2	5	3	6	4	14	13	0	0
GmNPF2.14	Glyma.18G127100	Glyma18g16440	0	0	2	0	0	6	1	0	2	1	1	0	0	0
GmNPF3.1	Glyma.01G081700	Glyma01g20710	1	2	0	1	0	2	2	0	0	0	0	0	0	0
GmNPF3.2	Glyma.01G081600	Glyma01g20700	304	799	391	447	361	4	0	1	1	1	2	2	65	53
GmNPF3.3	Glyma.03G123000	Glyma03g27840	0	0	0	0	0	1	1	9	17	14	17	4	36	124
GmNPF3.4	Glyma.03G122900	Glyma03g27830	0	0	0	0	0	3	1	0	1	0	0	0	53	120
GmNPF3.5	Glyma.19G126600	Glyma19g30660	27	30	58	54	21	4	0	3	7	5	10	2	1	0
GmNPF3.6	Glyma.03G122500	Glyma03g27800	153	49	106	146	40	29	25	8	5	2	18	0	147	222
GmNPF4.1	Glyma.17G001800	Glyma17g00550	4	11	23	20	24	5	8	5	34	44	56	39	26	65
GmNPF4.2	Glyma.07G272600	Glyma07g40250	7	36	90	142	113	135	493	246	176	124	194	69	3	94
GmNPF4.3	Glyma.12G163800	Glyma12g28510	11	28	29	27	24	1	1	1	1	1	1	2	0	38
GmNPF4.4	Glyma.01G042100	Glyma01g04900	0	0	1	1	0	1	1	1	3	7	3	2	1	14
GmNPF4.5	Glyma.02G022200	Glyma02g02620	3	5	0	2	1	1	3	2	4	1	8	1	0	16
GmNPF4.6	Glyma.08G296000	Glyma08g40730	2	18	8	9	2	19	19	3	1	0	0	0	18	21
GmNPF4.7	Glyma.08G296100	Glyma08g40740	0	2	0	0	0	2	0	0	2	2	0	0	1	0
GmNPF4.8	Glyma.18G126500	Glyma18g16370	5	14	9	1	3	12	18	0	9	3	18	12	28	13
GmNPF4.9	Glyma.05G029900	Glyma05g01380	57	27	0	4	6	1	2	1	2	3	5	0	0	2
GmNPF4.10	Glyma.17G096800	Glyma17g10500	12	1	0	1	2	0	0	0	0	0	0	0	0	0
GmNPF4.11	Glyma.06G036200	Glyma06g03950	0	2	0	0	0	1	0	0	0	0	0	0	3	226
GmNPF4.12	Glyma.04G036100	Glyma04g03850	0	0	0	0	1	3	10	7	2	2	2	8	16	208
GmNPF4.13	Glyma.10G142000	Glyma10g28220	65	98	90	91	33	19	10	2	12	9	12	1	1	13
GmNPF4.14	Glyma.20G090400	Glyma20g22200	59	67	53	40	3	14	22	7	11	8	4	1	0	16
GmNPF4.15	Glyma.19G224400	Glyma19g41230	15	91	75	104	161	49	31	8	9	8	2	4	0	8
GmNPF4.16	Glyma.03G227500	Glyma03g38640	22	46	48	58	66	18	9	10	13	4	15	2	38	52
GmNPF4.17	Glyma.17G043000	Glyma17g04780	0	9	3	3	3	2	4	1	2	3	8	5	103	56
GmNPF4.18	Glyma.13G116900	Glyma13g17730	0	5	0	0	1	3	3	1	2	3	0	1	5	0
GmNPF4.19	Glyma.13G223800	Glyma13g29560	0	0	0	0	0	0	0	0	0	2	0	1	0	0
GmNPF4.20	Glyma.15G088200	Glyma15g09450	0	0	0	0	0	0	0	0	0	0	0	0	0	0
GmNPF4.21	Glyma.08G120500	Glyma08g12720	0	0	0	0	0	1	0	0	0	0	0	0	0	0
GmNPF4.22	Glyma.05G163000	Glyma05g29550	0	0	0	0	0	1	4	0	0	0	0	0	0	0
GmNPF5.2	Glyma.06G145200	Glyma06g15020	0	0	0	0	0	1	2	0	1	0	3	0	907	0
GmNPF5.3	Glyma.04G220700	Glyma04g39870	4	0	0	0	0	0	0	0	0	0	0	0	1755	0
GmNPF5.4	Glyma.02G259400	Glyma02g42740	0	0	0	0	0	0	0	0	0	0	0	0	0	0
GmNPF5.5	Glyma.11G235200	Glyma11g35890	1	14	1	2	3	0	0	0	0	1	2	0	8	6
GmNPF5.6	Glyma.18G021700	Glyma18g02510	33	12	7	10	7	5	1	0	0	0	0	0	0	6
GmNPF5.7	Glyma.19G167000	Glyma19g35020	4	1	8	5	1	5	1	5	13	12	25	10	0	7
GmNPF5.8	Glyma.03G165900	Glyma03g32280	0	0	0	0	0	0	0	0	0	0	0	0	0	22
GmNPF5.9	Glyma.19G167100	Glyma19g35030	0	0	0	0	0	0	0	0	0	0	0	0	1	0
GmNPF5.10	Glyma.02G003400	Glyma02g00600	89	25	14	29	13	5	4	0	0	0	0	0	0	0
GmNPF5.11	Glyma.10G005300	Glyma10g00800	54	114	32	35	46	0	1	2	0	0	0	0	1	0
GmNPF5.12	Glyma.10G005400	Glyma10g00810	1	4	1	1	0	2	1	1	2	2	1	0	0	3
GmNPF5.13	Glyma.20G206300	Glyma20g34870	171	386	273	289	277	135	176	76	125	133	126	55	14	20
GmNPF5.14	Glyma.10G183900	Glyma10g32750	197	647	402	370	278	262	302	150	208	118	120	59	207	313
GmNPF5.17	Glyma.15G236100	Glyma15g37760	125	128	130	111	67	24	60	17	112	107	162	125	37	33
GmNPF5.18	Glyma.13G197500	Glyma13g26760	39	82	92	63	43	81	236	120	157	221	186	120	29	31
GmNPF5.19	Glyma.07G146600	Glyma07g17700	0	0	0	0	0	0	0	0	0	0	0	0	0	0
GmNPF5.20	Glyma.18G189600	Glyma18g41270	0	2	1	2	2	1	0	0	0	1	0	3	0	11
GmNPF5.21	Glyma.07G139100	Glyma07g16740	1	21	1	0	4	1	0	0	0	0	0	0	0	49
GmNPF5.23	Glyma.01G105000	Glyma01g25890	0	30	7	5	5	6	9	2	0	0	3	0	1	36
GmNPF5.25	Glyma.11G224200	Glyma11g34600	0	1	0	0	0	0	0	0	0	0	0	0	758	2
GmNPF5.26	Glyma.18G034000	Glyma18g03800	0	0	0	0	0	0	0	0	0	0	0	0	29	0
GmNPF5.29	Glyma.18G033900	Glyma18g03790	0	0	0	0	0	0	1	0	0	0	0	0	2331	0
GmNPF5.30	Glyma.11G223900	Glyma11g34580	1	0	0	0	0	0	0	0	0	0	0	0	1542	0
GmNPF5.31	Glyma.18G033800	Glyma18g03780	0	0	3	0	0	5	8	10	13	5	6	0	1	0
GmNPF5.32	Glyma.18G033700	Glyma18g03770	0	0	0	0	0	0	0	0	0	0	0	0	0	0
GmNPF5.33	Glyma.11G224500	Glyma11g34620	0	17	11	8	14	2	2	0	0	0	0	0	3	18
GmNPF5.36	Glyma.13G068200	Glyma13g04740	0	39	3	3	3	7	11	10	13	13	28	17	60	59
GmNPF5.37	Glyma.19G015800	Glyma19g01880	2	47	1	10	6	2	6	3	4	7	21	9	133	60
GmNPF5.38	Glyma.12G001700	Glyma12g00380	109	176	128	119	140	81	117	60	171	134	170	95	140	367
GmNPF5.41	Glyma.04G256300	Glyma04g43550	43	32	38	40	34	7	19	8	16	6	13	3	16	120
GmNPF6.3	Glyma.18G299200	Glyma18g53710	81	143	125	155	169	23	49	22	20	13	8	2	1	3
GmNPF6.4	Glyma.17G115300	Glyma17g12420	9	44	3	6	5	0	0	0	0	0	1	0	0	18
GmNPF6.5	Glyma.13G167700	Glyma13g23680	0	1	0	0	0	0	0	0	0	0	0	0	0	11
GmNPF6.6	Glyma.05G056900	Glyma05g04350	0	2	2	2	0	1	1	0	0	0	0	0	0	6
GmNPF6.7	Glyma.17G139400	Glyma17g14830	2	8	20	28	13	1	0	0	0	0	0	0	0	0
GmNPF6.8	Glyma.01G210500	Glyma01g41930	1	4	0	0	0	0	0	0	0	0	0	0	1	2241
GmNPF6.9	Glyma.11G031500	Glyma11g03430	17	232	3	15	19	0	0	0	1	1	4	1	7	2282
GmNPF6.10	Glyma.02G269700	Glyma02g43740	301	123	225	297	233	6	9	11	32	30	70	56	8	8
GmNPF6.11	Glyma.14G047200	Glyma14g05170	243	294	283	382	260	14	9	10	15	10	28	17	29	13
GmNPF7.1	Glyma.08G361300	Glyma08g47640	0	0	0	0	0	0	0	0	0	0	0	0	0	0
GmNPF7.2	Glyma.18G300400	Glyma18g53850	0	0	0	0	0	0	0	0	0	0	0	0	0	0
GmNPF7.3	Glyma.20G247400	Glyma20g39150	0	1	0	0	0	1	0	0	0	0	0	0	0	0
GmNPF7.4	Glyma.10G296600	Glyma10g44320	0	56	2	5	3	0	1	0	0	0	0	0	129	18
GmNPF7.5	Glyma.18G260000	Glyma18g49470	1	32	0	0	0	3	2	3	23	51	80	54	0	0
GmNPF7.6	Glyma.09G237600	Glyma09g37220	0	19	2	0	0	4	7	2	16	48	79	53	0	0
GmNPF7.9	Glyma.18G259900	Glyma18g49460	3	3	1	4	4	0	0	0	0	3	0	0	0	0
GmNPF7.10	Glyma.09G237700	Glyma09g37230	12	0	2	1	0	0	0	0	0	0	0	0	0	0
GmNPF7.11	Glyma.17G153300	Glyma17g16410	0	56	1	1	0	0	1	0	2	6	5	6	26	133
GmNPF7.12	Glyma.05G070600	Glyma05g06130	7	72	4	5	5	2	3	3	14	11	39	29	10	87
GmNPF7.13	Glyma.01G200100	Glyma01g40850	0	25	2	0	0	1	0	1	4	12	100	205	283	73
GmNPF7.14	Glyma.11G042000	Glyma11g04500	1	17	2	0	0	2	7	1	16	17	73	53	168	43
GmNPF8.1	Glyma.01G112500	Glyma01g27490	0	0	0	1	0	0	0	0	0	0	0	0	0	3
GmNPF8.2	Glyma.07G145900	Glyma07g17640	7	20	9	13	10	39	69	23	20	35	32	16	10	20
GmNPF8.3	Glyma.11G176800	Glyma11g23370	10	40	12	15	11	5	9	2	1	4	1	0	7	11
GmNPF8.4	Glyma.18G064900	Glyma18g07220	15	109	9	11	7	1	2	1	5	5	1	1	9	130
GmNPF8.5	Glyma.14G191300	Glyma14g37020	25	56	17	31	23	0	0	0	0	1	3	9	2	10
GmNPF8.6	Glyma.02G224600	Glyma02g38970	0	4	0	1	0	0	0	0	0	0	0	3	440	2
GmNPF8.7	Glyma.05G136200	Glyma05g26670	77	64	70	68	74	46	45	22	55	41	57	40	23	46
GmNPF8.8	Glyma.08G091600	Glyma08g09680	106	129	100	99	94	49	99	34	42	51	53	34	147	226
GmNPF8.9	Glyma.05G136300	Glyma05g26680	15	31	17	26	25	2	8	3	6	4	7	10	12	65
GmNPF8.11	Glyma.05G136400	Glyma05g26690	1	0	3	0	2	0	0	1	0	0	0	0	0	9
GmNPF8.12	Glyma.08G148000	Glyma08g15670	6	29	5	6	1	6	3	0	0	1	2	4	14	7
