# Supplementary material for: Comprehensive genome-wide identification of the NPF gene family and functional characterization of GmNPF6.8 regulating root development in soybean
Source: BMC Plant Biol. 2026 Mar 17;26:748. doi: 10.1186/s12870-026-08559-x (PMC13107649; doi:10.1186/s12870-026-08559-x)
Supplement: Supplementary file 9 — Supplementary Material 9. Supplementary Table S8: Expression profiles of GmNPF genes family under N deficiency treatments. Supplementary Table S9: List of PCR primers used in this study. [file 12870_2026_8559_MOESM9_ESM.xlsx]

## Sheet: Sheet1
Supplemental Table S8.Expression profiles of GmNPF genes family under N deficiency treatments.
Gene ID	Gene name	HN_5d_1 Root	HN_5d_2 Root	HN_5d_3 Root	LN_5d_1 Root	LN_5d_2 Root	LN_5d_3 Root
Glyma.05G229700	GmNPF1.1	0	0	0	0	0	0.1
Glyma.08G037200	GmNPF1.2	0	0	0	0.3	0.1	0.1
Glyma.15G016900	GmNPF1.4	5.2	4.4	5	5.8	6.8	5.2
Glyma.15G017000	GmNPF1.5	27.3	28.9	29.4	34.1	33.9	34.4
Glyma.08G204000	GmNPF1.6	2	2.3	2	1.5	1.5	1.8
Glyma.07G018800	GmNPF1.7	2	1.9	2.1	2.8	2.8	2.8
Glyma.07G018700	GmNPF1.8	13.6	13.7	13.6	10.3	11.1	10
Glyma.08G203900	GmNPF1.9	6.8	6.5	7	5.5	6.6	6.3
Glyma.04G082700	GmNPF1.10	4.8	4.8	6	7	6.7	8.3
Glyma.17G194600	GmNPF1.11	1.3	1.3	1.4	1.2	0.7	1
Glyma.14G138200	GmNPF1.12	18.1	20	18.7	34.8	32.9	34.4
Glyma.17G189300	GmNPF1.13	0	0	0	0	0	0
Glyma.13G329500	GmNPF2.1	7.9	8.5	9.4	10.3	8.2	11
Glyma.18G188900	GmNPF2.3	0	0	0	0	0	0
Glyma.17G096200	GmNPF2.4	0.3	0.5	0.7	2.6	2.1	2.9
Glyma.05G030600	GmNPF2.5	1.5	1.1	2	4.1	4.7	3.8
Glyma.05G030500	GmNPF2.6	8	8	9.8	8.7	9.8	10.9
Glyma.17G096300	GmNPF2.7	6.4	6.3	6.2	6.9	6.7	7.2
Glyma.05G030400	GmNPF2.8	0	0	0.1	0.1	0	0
Glyma.17G096400	GmNPF2.9	0.4	0.4	0.4	1.7	0.9	1.3
Glyma.02G022700	GmNPF2.10	13.6	13.8	15.8	29.2	26.6	30
Glyma.01G041400	GmNPF2.11	2.5	3.1	4	13.8	12.8	13.7
Glyma.18G127200	GmNPF2.12	0	0	0	0	0	0
Glyma.03G062600	GmNPF2.13	0	0	0	0	0	0
Glyma.18G127100	GmNPF2.14	0	0	0	0	0	0.1
Glyma.01G081700	GmNPF3.1	0	0	0	0	0	0
Glyma.01G081600	GmNPF3.2	0	0	0	0	0	0
Glyma.03G123000	GmNPF3.3	13.6	13.8	13.4	23.6	24.3	21.9
Glyma.03G122900	GmNPF3.4	17.5	17.7	18.7	22.5	24.3	21.7
Glyma.19G126600	GmNPF3.5	0	0	0.2	0.8	1	0.5
Glyma.03G122500	GmNPF3.6	50.2	52.2	51.3	63.2	66.5	62
Glyma.17G001800	GmNPF4.1	6.2	5.8	5.5	6.5	5.4	4.8
Glyma.07G272600	GmNPF4.2	7	8.5	8.2	8.7	9.2	10.6
Glyma.12G163800	GmNPF4.3	5.4	7.3	6.1	6.3	7.1	6.8
Glyma.01G042100	GmNPF4.4	3	3.1	2.9	4.4	3.2	3.9
Glyma.02G022200	GmNPF4.5	0.7	0.9	0.7	1.2	0.8	0.4
Glyma.08G296000	GmNPF4.6	9.3	8.7	8.9	9.6	10.5	7.3
Glyma.08G296100	GmNPF4.7	0	0.1	0.1	0	0	0
Glyma.05G029900	GmNPF4.9	2.2	1.9	2.8	2.5	2.6	2.4
Glyma.17G096800	GmNPF4.10	0	0	0	0	0	0
Glyma.06G036200	GmNPF4.11	35.5	37.3	35.6	32.4	33.8	30.5
Glyma.04G036100	GmNPF4.12	27.3	27.8	27.6	37.7	39.4	32
Glyma.10G142000	GmNPF4.13	5.6	4.3	5.1	3.9	4.1	4.3
Glyma.20G090400	GmNPF4.14	2.3	2.1	3	3.8	3.5	3.6
Glyma.19G224400	GmNPF4.15	1.1	0.9	1	1.1	0.7	0.9
Glyma.03G227500	GmNPF4.16	6.1	5.3	5.9	5.5	5.8	5
Glyma.17G043000	GmNPF4.17	6.6	5.9	6.4	9.2	11.1	10.3
Glyma.13G116900	GmNPF4.18	0.2	0.2	0.1	0.6	0.5	0.7
Glyma.13G223800	GmNPF4.19	0	0	0	0.1	0	0.1
Glyma.15G088200	GmNPF4.20	0	0	0	0	0	0
Glyma.08G120500	GmNPF4.21	0	0	0	0	0	0
Glyma.05G163000	GmNPF4.22	0	0	0	0	0	0
Glyma.06G145200	GmNPF5.2	0	0	0	0	0.1	0.1
Glyma.04G220700	GmNPF5.3	0	0	0.1	0.1	0.2	0.1
Glyma.02G259400	GmNPF5.4	0	0	0	0	0	0
Glyma.11G235200	GmNPF5.5	1	0.6	1.4	22.4	22.6	21.8
Glyma.18G021700	GmNPF5.6	2	2.7	2.6	0.2	0.2	0.2
Glyma.19G167000	GmNPF5.7	0.2	0.1	0	0	0.3	0.5
Glyma.03G165900	GmNPF5.8	3.7	2.4	2.2	1.6	1.9	2.1
Glyma.02G003400	GmNPF5.10	0.1	0.2	0.1	0.5	0.8	0.5
Glyma.10G005300	GmNPF5.11	0.2	0.2	0.2	0.2	0.1	0.1
Glyma.10G005400	GmNPF5.12	3.8	4	4.6	2.1	2.2	2.1
Glyma.20G206300	GmNPF5.13	6.2	7.3	6.3	31.8	29.5	27.4
Glyma.10G183900	GmNPF5.14	43.1	48.6	46.5	66.5	68.2	66.1
Glyma.15G236100	GmNPF5.17	2.8	4.2	4.5	3.1	3.1	3.1
Glyma.13G197500	GmNPF5.18	7.3	7.8	6.8	3.4	3.5	3.6
Glyma.07G146600	GmNPF5.19	0	0	0	0	0	0
Glyma.18G189600	GmNPF5.20	3.7	3.5	4.8	4.3	3.2	3.7
Glyma.07G139100	GmNPF5.21	9.9	10.4	10.4	4.2	5.2	4.8
Glyma.03G072100	GmNPF5.22	29.7	33.1	35.2	24.1	20.8	20.4
Glyma.01G105000	GmNPF5.23	8.3	9.4	10.8	2.9	3.4	3
Glyma.11G224400	GmNPF5.24	0	0	0	1.1	0.6	0.9
Glyma.11G224200	GmNPF5.25	0	0	0.1	1	0.6	1.9
Glyma.18G034000	GmNPF5.26	0	0	0	0	0	0
Glyma.18G033900	GmNPF5.29	0	0	0	0.1	0	0
Glyma.11G223900	GmNPF5.30	0	0	0	0.2	0.1	0
Glyma.18G033800	GmNPF5.31	0	0	0	0	0	0
Glyma.18G033700	GmNPF5.32	0.6	0.9	0.8	0.8	0.3	0.5
Glyma.11G224500	GmNPF5.33	7.4	6.6	6.8	6.1	6.8	6.2
Glyma.13G068200	GmNPF5.36	7.3	5.9	6.4	6.3	6.7	6.4
Glyma.19G015800	GmNPF5.37	8.2	7.8	8.2	6.5	7	7.7
Glyma.12G001700	GmNPF5.38	39.6	40.2	39.2	45.3	48	44.2
Glyma.04G256300	GmNPF5.41	20.3	19.7	19.7	17.4	18.8	17.1
Glyma.03G064000	GmNPF5.42	0.1	0.1	0.1	0.1	0.1	0.1
Glyma.11G224000	GmNPF5.45	0.8	0.5	0.3	0.2	0.2	0.2
Glyma.18G299200	GmNPF6.3	0.1	0	0.1	0.5	0.9	0.6
Glyma.17G115300	GmNPF6.4	0.6	2	1	0.4	0.8	0.9
Glyma.13G167700	GmNPF6.5	0.4	1.8	1.4	1.3	0.9	2.5
Glyma.17G139400	GmNPF6.7	0.1	0	0.1	0	0.4	0
Glyma.01G210500	GmNPF6.8	87.9	97.9	91.3	7.6	11.4	8.7
Glyma.11G031500	GmNPF6.9	83.7	94.1	88	10.9	13.8	13.3
Glyma.02G269700	GmNPF6.10	0.1	0.1	0.1	0.3	0.2	0.2
Glyma.14G047200	GmNPF6.11	6.8	6.4	7	5	4.4	3.1
Glyma.08G361300	GmNPF7.1	0	0.1	0	0.1	0.2	0
Glyma.18G300400	GmNPF7.2	0.3	0.2	0.1	0.2	0.5	0.3
Glyma.20G247400	GmNPF7.3	0	0	0	0	0.1	0.1
Glyma.10G296600	GmNPF7.4	5	4.1	3.8	2	1.6	1.5
Glyma.18G260000	GmNPF7.5	0.1	0.2	0.1	0	0.2	0.1
Glyma.09G237600	GmNPF7.6	0	0.1	0.1	0.2	0.4	0.3
Glyma.18G097800	GmNPF7.7	0	0	0	0	0.2	0
Glyma.18G259900	GmNPF7.9	0.1	0.1	0.1	0.1	0	0.1
Glyma.09G237700	GmNPF7.10	0	0	0	0	0	0.1
Glyma.17G153300	GmNPF7.11	14.1	15.5	14.9	20.7	22	23.7
Glyma.05G070600	GmNPF7.12	4.5	7.2	7.3	15	16.3	17.8
Glyma.01G200100	GmNPF7.13	3.3	4.8	6	13.8	17.6	16.1
Glyma.11G042000	GmNPF7.14	3.9	7.9	10.1	17.9	19.7	19.1
Glyma.01G112500	GmNPF8.1	1	1.8	1.5	2	1.4	1.6
Glyma.07G145900	GmNPF8.2	2.9	2.7	3.3	5	5.7	5.8
Glyma.11G176800	GmNPF8.3	6.5	6.1	5.7	11.7	10.9	12.2
Glyma.18G064900	GmNPF8.4	16.7	16.8	16.6	22	21.8	21.3
Glyma.14G191300	GmNPF8.5	1.4	1.2	1.4	1.5	2.2	2.2
Glyma.02G224600	GmNPF8.6	0	0.1	0	0	0.2	0.2
Glyma.05G136200	GmNPF8.7	9.6	10.1	10.2	12.6	11.7	11.2
Glyma.08G091600	GmNPF8.8	36	37.1	36.5	34.1	35	30.2
Glyma.05G136300	GmNPF8.9	5.8	6.2	5.5	4.2	3.8	5
Glyma.05G136400	GmNPF8.11	5.6	4.1	4.5	1.9	2.3	1.7
Glyma.08G148000	GmNPF8.12	8.7	8.7	8.6	9.5	9.6	8.8
Glyma.05G061000	GmNPF8.14	6.4	5.3	7.2	7	5.7	6.8
