# Supplementary material for: Comprehensive genome-wide identification of the NPF gene family and functional characterization of GmNPF6.8 regulating root development in soybean
Source: BMC Plant Biol. 2026 Mar 17;26:748. doi: 10.1186/s12870-026-08559-x (PMC13107649; doi:10.1186/s12870-026-08559-x)
Supplement: Supplementary file 10 — Supplementary Material 10. Supplementary Table S9: List of PCR primers used in this study. [file 12870_2026_8559_MOESM10_ESM.xlsx]

## Sheet: Sheet1
Supplemental Table S9. List of PCR primers used in this study.
Gene name	Forward primer	Reverse primer
qRT-PCR-GmNPF6.8	TGAGCAGCCTCCCTACAACT	AGCCACCAGTTTTGGACCG
qRT-PCR-atnpf6.3/atnrt1.1	TTCAGCTCGGTTCTCGTGAC	CAACAAGTACGGCCACAAGC
LP	ATATTGGAATCCCTTTCTCGG
RP		GAGGAAGCGTTTTGACTGTTG
BP	ATTTTGCCGATTTCGGAAC
pHZM33-GmNPF6.8	AGAGGACACGCTCGAGATGAGCAGCCTCCCTACAACT	TGCTCACCATCCTAGGATGGCCATGGAAAGCAGCA
pCAMBIA1305-GmNPF6.8	CCAGATCAACTAGTATGAGCAGCCTCCCTACAAC	CTCACCATGGATCCTCAATGGCCATGGAAAGCAG
qRT-PCR-AtACTIN7	CCTCAGCACCTTCCAACAGATG	AACTCACCACCACGAACCAGAT
qRT-PCR-GmACTIN	GGTGGTTCTATCTTGGCATC	CTTTCGCTTCAATAACCCTA
qRT-PCR-GmNPF2.11	ATCCAATAAGAAGCCAGGAGGAT	TAGCAAACAAACCAAATGCAGCC
qRT-PCR-GmNPF6.9	AGCAACCTCCCTACAACTCA	AACCACCGGTTTTAGAGCG
qRT-PCR-GmNPF7.13	AGAGGTCACTCTTGATGGGAG	GAAACAACACTAGGTTCACTCCA
qRT-PCR-GmNPF7.12	AGAAGTCAGCAAAGAGCAGGG	TGGTTCCAGCAACCCATCTG
qRT-PCR-GmNPF5.13	AATCATGATATTCGTGGCAGGGA	TCTGTAGCTCCCTTTCTTTGCAT
qRT-PCR-GmIDL4a	ATGGTTTTGCATAGGAGACCTCTGA	TCAGGGTGATCTCCAACTTCTTAA
qRT-PCR-GmEXPB2	TTTTCGCGTGGATCCTGGTT	TGCATGGAGTACCATTGGGC
qRT-PCR-GmERF57	TGCTTTCAAGATGAGGGGGC	ACTTGTGGCAGCTCCAATTCA
qRT-PCR-GmGmEXP1	GCTTGTTTTGGGTAGCCTCA	CCTGAAGCATCACTACCCCC
